# Supplementary material for: Phenolic Acids and Flavonoids Play Important Roles in Flower Bud Differentiation in Mikania micrantha: Transcriptomics and Metabolomics
Source: Int J Mol Sci. 2023 Nov 21;24(23):16550. doi: 10.3390/ijms242316550 (PMC10705899; doi:10.3390/ijms242316550)
Supplement: Supplementary file 1 [file ijms-24-16550-s001.zip]

Archive with 7 entries (7 files):
- Supplementary Figure S1.pdf
- Supplementary Material Table S1.xlsx
- Supplementary Material Table S2.xlsx
- Supplementary Material Table S3.xlsx
- Supplementary Material Table S4.xlsx
- Supplementary Material Table S5.xlsx
- Supplementary Material Table S6.xlsx
