# Supplementary material for: Phenolic Acids and Flavonoids Play Important Roles in Flower Bud Differentiation in Mikania micrantha: Transcriptomics and Metabolomics
Source: Int J Mol Sci. 2023 Nov 21;24(23):16550. doi: 10.3390/ijms242316550 (PMC10705899; doi:10.3390/ijms242316550)
Supplement: Supplementary file 1 [file ijms-24-16550-s001.zip › Supplementary Material Table S1.xlsx]

## Sheet: Sheet1
Index	Compounds	Formula	Class	CAS	E221	E222	E223	E921	E922	E923	E1321	E1322	E1323	cpd_ID	kegg_map
pme3005	N,N-Dimethylformamide	C3H7NO	Others	68-12-2	182970	163910	129080	25212	46030	127010	109310	113250	66246	C03134	--
pmb0782	Piperidine	C5H11N	Alkaloids	110-89-4	3786100	4089400	4221900	2413100	2446200	2240400	2234300	2436800	2284200	C01746	ko00960
ML10198895	N-Methylglycine	C3H7NO2	Amino acids and derivatives	107-97-1	9655.3	11862	7019.9	5954.3	7809.3	8128.4	7990.2	6087.9	4441.2	C00213	ko00260,ko00330,ko01100
pme2601	3-Hydroxypropanoic acid	C3H6O3	Organic acids	503-66-2	17012	17892	12513	8618	19855	12111	13149	16836	16264	C01013	ko00240,ko00410,ko00640,ko01100,ko01200
Lmlp001319	2,3-Butanediol	C4H10O2	Others	513-85-9	12495	8808.9	9593.1	15920	14947	11745	10469	11827	10362	C03044	ko00650
Lmqp000873	Succinic anhydride	C4H4O3	Organic acids	108-30-5	887830	1176900	1259800	1105800	1219800	1086600	1092800	1328000	1245900	C19524	--
Lmgn000219	Succinic semialdehyde	C4H6O3	Organic acids	692-29-5	38832	38257	27135	18686	39871	18384	35564	33276	42464	C00232	ko00250,ko00350,ko00650,ko00750,ko00760,ko01100,ko01200
pme3033	N,N-Dimethylglycine*	C4H9NO2	Amino acids and derivatives	1118-68-9	1312900	1311800	1326100	1281800	1310100	1381200	1249900	1342800	1342500	C01026	ko00260,ko01100
pme3017	2-Aminoisobutyric acid*	C4H9NO2	Amino acids and derivatives	62-57-7	14779000	14717000	15563000	14957000	15447000	15351000	15072000	15164000	14879000	C03665	--
pmb0484	Choline	C5H13NO	Alkaloids	62-49-7	1236200	1285700	1306100	1265100	1291300	1307700	1218200	1183500	1218300	C00114	ko00260,ko00564,ko01100,ko02010
Lmbn000193	Tartronate semialdehyde*	C3H4O4	Organic acids	2480-77-5	580770	554300	535170	405490	406720	428160	444830	461080	472340	C01146	ko00053,ko00630,ko01100
ML10172161	Hydroxypyruvic acid*	C3H4O4	Organic acids	1113-60-6	518070	557150	447370	396390	371690	434790	415540	402060	456670	C00168	ko00260,ko00630,ko01100,ko01110,ko01200
mws0576	3-Hydroxybutyric acid	C4H8O3	Organic acids	300-85-6	685260	750710	768880	638020	532470	522540	591840	596780	561280	C01089	ko00072,ko00650,ko01100
pme1975	Malonic acid*	C3H4O4	Organic acids	141-82-2	891560	1137500	1054100	724820	715520	692010	760240	743820	717590	C00383	ko00061,ko00240,ko00410,ko01100,ko01212
pme0010	L-Serine	C3H7NO3	Amino acids and derivatives	56-45-1	604990	487300	548920	567460	462450	515570	491140	537150	494750	C00065	ko00260,ko00261,ko00270,ko00460,ko00600,ko00630,ko00920,ko00970,ko01100,ko01110,ko01200,ko01230,ko01502,ko02010
mws0601	Pyrrole-2-carboxylic acid	C5H5NO2	Organic acids	634-97-9	24615	31372	22671	23439	29442	29286	35000	26757	35292	C05942	ko00330
mws0255	Cytosine	C4H5N3O	Nucleotides and derivatives	71-30-7	772840	794470	855900	991860	878610	903530	763140	759930	733830	C00380	ko00240,ko01100
pme2122	Histamine	C5H9N3	Amino acids and derivatives	51-45-6	658300	651550	727720	758510	718050	682440	591370	570950	582010	C00388	ko00340,ko01100,ko01110
pme0257	Uracil	C4H4N2O2	Nucleotides and derivatives	66-22-8	118320	132510	90122	120450	106140	107620	124980	133670	149970	C00106	ko00240,ko00410,ko00770,ko01100
pme0275	4-Oxopentanoic Acid	C5H7O3-	Organic acids	123-76-2	25110	18883	17183	11977	11998	13714	13364	15041	14970	--	--
pme0006	L-Proline	C5H9NO2	Amino acids and derivatives	147-85-3	22511000	22265000	22758000	24076000	21297000	21100000	41007000	42499000	41595000	C00148	ko00330,ko00332,ko00970,ko01100,ko01110,ko01230,ko02010
mws0376	Fumaric acid	C4H4O4	Organic acids	110-17-8	5658500	6394600	5736000	4422900	4323200	3992000	5446300	7045000	6874800	C00122	ko00020,ko00190,ko00220,ko00250,ko00350,ko00360,ko00620,ko00650,ko00760,ko01100,ko01110,ko01200
mws0823	3-Methyl-2-Oxobutanoic acid	C5H8O3	Organic acids	759-05-7	147500	127480	139860	85931	72882	81960	92891	98907	103850	C00141	ko00280,ko00290,ko00770,ko00966,ko01100,ko01110,ko01210,ko01230
pme0066	Guanidinoacetate	C3H7N3O2	Amino acids and derivatives	352-97-6	7295.6	6807.3	3171.7	5693.6	2909	4669.6	3442.3	3121.8	5319.9	C00581	ko00260,ko00330,ko01100
pmb1096	Indole	C8H7N	Alkaloids	120-72-9	97641	112670	103740	96447	96621	91838	89646	79239	83241	C00463	ko00380,ko00400,ko00402,ko01100,ko01110
mws0191	Betaine*	C5H11NO2	Alkaloids	107-43-7	2963800	2765500	2626600	2163200	2076100	1929700	2108100	1842900	2228000	C00719	ko00260,ko01100,ko02010
mws0256	L-Valine*	C5H11NO2	Amino acids and derivatives	72-18-4	6544100	6807900	7032000	5060500	4698800	4552900	4131000	4480500	4273700	C00183	ko00280,ko00290,ko00311,ko00460,ko00770,ko00966,ko00970,ko01100,ko01110,ko01210,ko01230,ko02010
pme0120	5-Aminovaleric acid*	C5H11NO2	Amino acids and derivatives	660-88-8	171390	172100	155800	70804	71374	74743	71722	78876	64941	C00431	ko00310,ko00330,ko01100
mws0470	Methylmalonic acid*	C4H6O4	Organic acids	516-05-2	5890800	7441800	7362700	6671500	7216800	7914600	7864000	7418400	7779800	C02170	ko00240,ko00280,ko00640,ko01100
mws0192	Succinic acid*	C4H6O4	Organic acids	110-15-6	6809400	6536000	6979100	6630000	7184500	7153700	8223000	7853400	7401100	C00042	ko00020,ko00190,ko00250,ko00310,ko00350,ko00360,ko00620,ko00630,ko00640,ko00650,ko00760,ko00920,ko01100,ko01110,ko01200
pme1730	D-Erythronolactone*	C4H6O4	Organic acids	15667-21-7	78568	87728	73246	149690	116440	105990	69496	83298	87769	--	--
mws0147	β-Hydroxyisovaleric acid	C5H10O3	Organic acids	625-08-1	602420	574750	569990	394410	435280	423030	400770	395640	388720	C20827	ko00280,ko01100
pme3096	Aminomalonic acid	C3H5NO4	Organic acids	1068-84-4	5668900	5874500	6069700	5548500	6477200	6620100	6863600	6206100	6187200	C00872	--
mws0230	L-Threonine*	C4H9NO3	Amino acids and derivatives	72-19-5	690240	668550	750220	550240	517170	400720	417240	488340	496520	C00188	ko00260,ko00261,ko00290,ko00860,ko00970,ko01100,ko01110,ko01230,ko02010
mws0671	L-Homoserine*	C4H9NO3	Organic acids	672-15-1	580730	552130	356940	420130	418470	416390	348030	342120	393520	C00263	ko00260,ko00270,ko00300,ko00920,ko01100,ko01110,ko01230
pma0134	D-(-)-Threose	C4H8O4	Others	95-43-2	46654	47751	43263	50909	49771	51888	106450	104610	84995	C06463	--
Lmbn002737	3-Methylbenzaldehyde	C8H8O	Others	620-23-5	16835	18410	15047	15542	14276	18823	15160	20269	18781	C07209	ko01100
pmb0069	Benzamide	C7H7NO	Phenolic acids	55-21-0	64029	46722	55916	118580	115990	145800	186020	162290	171150	C09815	--
Lmbn001930	2-Hydroxybenzaldehyde (Salicylaldehyde)*	C7H6O2	Phenolic acids	90-02-8	12678	11015	10285	6537.7	4619.2	5989.6	5872.8	7854.3	3379.4	C06202	ko01100
mws0628	4-Hydroxybenzaldehyde*	C7H6O2	Phenolic acids	123-08-0	282290	235390	245340	463020	498030	502410	345910	316330	312530	C00633	ko01100
pme0241	Benzoic acid*	C7H6O2	Phenolic acids	65-85-0	32378	42727	28863	41725	21401	22180	53428	25441	37585	C00180	ko00360,ko01100,ko01110
mws0133	Nicotinamide	C6H6N2O	Others	98-92-0	12137000	12379000	12802000	12491000	12756000	13008000	11931000	12164000	11966000	C00153	ko00760,ko01100
pme2134	D-Threitol	C4H10O4	Others	2418-52-2	210330	234080	186010	228850	204490	212660	182500	238340	204150	C16884	--
pme1216	2-Picolinic acid*	C6H5NO2	Organic acids	98-98-6	1612800	1452900	1476300	1667000	1513100	1527200	1486200	1792900	1608600	C10164	ko00380,ko01100
pme0490	Nicotinic acid*	C6H5NO2	Others	59-67-6	2496700	2565400	2756500	2713200	2755000	2550100	2729500	2950000	2923000	C00253	ko00760,ko00960,ko01100,ko01110
Lmbp000668	Isonicotinic acid*	C6H5NO2	Organic acids	55-22-1	2391700	2567200	2761000	2699300	2799000	2587500	2833700	3031900	2981400	C07446	--
mws0572	5-Methylcytosine	C5H7N3O	Nucleotides and derivatives	554-01-8	153860	161050	216670	139440	129960	124990	157410	187350	147570	C02376	ko00240,ko01100
mws0251	Thymine	C5H6N2O2	Nucleotides and derivatives	65-71-4	134090	158310	156520	81995	85811	78929	146680	151530	149360	C00178	ko00240,ko01100
mws0263	5-Oxo-L-Proline	C5H7NO3	Amino acids and derivatives	98-79-3	20798	26653	26107	23891	17929	13152	20973	20820	30469	C01879	ko00480,ko01100
Rfmb319	Pipecolic acid	C6H11NO2	Amino acids and derivatives	4043-87-2	14869000	14955000	15611000	8989100	8661400	8455900	8472500	8249400	8601300	C00408	ko00310,ko00960,ko01100,ko01110
mws0425	Citraconic acid*	C5H6O4	Organic acids	498-23-7	210560	148570	175450	155480	179920	160030	261260	255990	246030	C02226	ko00290,ko00660,ko01100,ko01210
Zmgn000217	Methylenesuccinic acid*	C5H6O4	Organic acids	97-65-4	331860	366320	356590	370630	353030	324270	352690	328220	405350	C00490	ko00660,ko01100
Lmbn001718	(S)-3-Methyl-2-oxopentanoic acid	C6H10O3	Organic acids	24809-08-3	10035	10482	11121	10272	10828	9541.9	12950	8486.1	10482	C00671	ko00280,ko00290,ko00966,ko01100,ko01110,ko01210,ko01230
pme2693	N-Acetylputrescine	C6H14N2O	Alkaloids	18233-70-0	192750	141620	182150	59567	35596	49622	59370	64814	45687	C02714	ko00330,ko01100
mws0712	N-Propionylglycine	C5H9NO3	Amino acids and derivatives	21709-90-0	25459	41880	37757	36147	39934	23975	28346	37741	26797	--	--
mws0227	L-Leucine*	C6H13NO2	Amino acids and derivatives	61-90-5	1343800	1402900	1495000	894440	907090	886150	813300	850120	800950	C00123	ko00280,ko00290,ko00966,ko00970,ko01100,ko01110,ko01210,ko01230,ko02010
pme0274	6-Aminocaproic acid*	C6H13NO2	Organic acids	60-32-2	3952000	4288100	3661500	2572900	2524300	2366300	1350200	1228700	1316100	C02378	ko01100
mws0258	L-Isoleucine*	C6H13NO2	Amino acids and derivatives	73-32-5	1498400	1494400	1560400	1018000	981720	929760	834640	920740	835720	C00407	ko00280,ko00290,ko00460,ko00960,ko00966,ko00970,ko01100,ko01110,ko01210,ko01230,ko02010
pme0243	Glutaric acid*	C5H8O4	Organic acids	110-94-1	1868100	1934700	2020300	1551700	1704200	1660500	1643700	1555300	1611200	C00489	ko00071,ko00310,ko01100
mws0473	2-Methylsuccinic acid*	C5H8O4	Organic acids	498-21-5	2801400	2695800	2799300	2313900	2372900	2334700	3221900	3272700	3256500	--	--
Lmgn000160	3-Ureidopropionic Acid	C4H8N2O3	Organic acids	462-88-4	471670	488300	489960	121080	125490	115860	143500	156020	154770	C02642	ko00240,ko00410,ko00770,ko01100
mws0972	6-Hydroxyhexanoic acid*	C6H12O3	Organic acids	1191-25-9	30719	34618	36391	41716	37760	37356	39717	41155	46834	C06103	--
Lmrn002746	2-Hydroxy-4-methylpentanoic acid*	C6H12O3	Organic acids	498-36-2	435970	397610	467680	381230	368810	369610	618070	576200	577510	--	--
mws0219	L-Aspartic Acid	C4H7NO4	Amino acids and derivatives	56-84-8	7187100	7076000	7354100	5283700	5573800	5482300	4777100	5049500	4720900	C00049	ko00220,ko00250,ko00260,ko00261,ko00270,ko00300,ko00340,ko00410,ko00460,ko00710,ko00760,ko00770,ko00970,ko01100,ko01110,ko01200,ko01210,ko01230,ko02010
Lmbn000198	3-Dehydro-L-Threonic Acid*	C4H6O5	Organic acids	-	8668100	8448200	9009800	7528200	7517900	7625900	9453200	9513400	9958500	C03064	ko00053,ko01100
mws0275	L-(-)-Malic acid*	C4H6O5	Organic acids	636-61-3	31840000	31503000	32297000	28890000	27035000	27348000	34236000	36014000	36883000	C00149	ko00020,ko00620,ko00630,ko00710,ko01100,ko01110,ko01200
Zmgn000503	2,3-Dihydroxy-3-Methylbutanoic Acid	C5H10O4	Organic acids	1756-18-9	511780	689230	772840	581170	730630	799950	986010	809390	711840	C04039	--
pme0040	Adenine	C5H5N5	Nucleotides and derivatives	73-24-5	30981000	34286000	34681000	38441000	37391000	37593000	36037000	37197000	37809000	C00147	ko00230,ko00908,ko01100
mws0889	D-Threonic Acid	C4H8O5	Others	3909-12-4	978950	907800	954720	749520	693090	685320	467800	491290	493320	C21649	--
pme0033	Hypoxanthine	C5H4N4O	Nucleotides and derivatives	68-94-0	523080	524770	512580	528910	602120	582500	546530	543300	587330	C00262	ko00230,ko01100
pme2268	Trigonelline*	C7H7NO2	Alkaloids	535-83-1	7080700	6543200	7022100	5856500	5327700	5487200	5800000	5808900	5665300	C01004	ko00760
mws1078	Anthranilic Acid*	C7H7NO2	Phenolic acids	118-92-3	100960	92424	102100	317440	364990	341720	200550	268180	201560	C00108	ko00380,ko00400,ko00998,ko01058,ko01100,ko01110,ko01230
mws0146	Nicotinic Acid Methyl Ester(Methyl Nicotinate)*	C7H7NO2	Alkaloids	93-60-7	304190	305870	280660	264010	312320	321380	206120	246500	222890	--	--
pme1002	L-Tyramine	C8H11NO	Amino acids and derivatives	51-67-2	1255900	1276900	1375400	2095800	1896600	1974600	4187400	4305100	4229700	C00483	ko00350,ko00950,ko01100,ko01110
Lmgn001670	Salicylic acid*	C7H6O3	Phenolic acids	69-72-7	1730700	1651900	1695800	2083200	2446100	2165700	2090000	2080500	2015800	C00805	ko00360,ko01100,ko01110,ko04075
Lmbn002862	3-Hydroxybenzoic Acid*	C7H6O3	Organic acids	99-06-9	9005100	8708000	9035800	5558700	5621500	5659100	7435400	7933800	7371900	C00587	ko00400
Hmgn001653	Protocatechuic aldehyde*	C7H6O3	Phenolic acids	139-85-5	1134700	1141100	1164500	1946200	2089300	2181200	1652000	1797600	1654900	C16700	ko00950
Lmbn001981	2,5-Dihydroxybenzaldehyde*	C7H6O3	Phenolic acids	1194-98-5	1644900	1576900	1705200	2462500	2690500	2805300	2117200	2134000	2157200	C05585	ko00350,ko01100
mws0749	4-Hydroxybenzoic acid*	C7H6O3	Phenolic acids	99-96-7	1930500	1906700	1862900	3089200	3351100	3400600	2729600	2599800	2602300	C00156	ko00130,ko00790,ko01100,ko01110
mws2368	Tyrosol	C8H10O2	Phenolic acids	501-94-0	168920	158330	156050	211000	244420	227040	209670	209040	221790	C06044	ko00350,ko01100
Zmzn002575	2-Nitrophenol	C6H5NO3	Phenolic acids	88-75-5	16195	23321	17291	22311	16196	16808	27233	13414	19721	C01988	--
pma2987	Histidinol	C6H11N3O	Others	501-28-0	8946700	7865700	7873100	8688000	7795700	9125100	9403200	8176500	8403600	C00860	ko00340,ko01100,ko01110,ko01230
pmb0764	4-Methyl-5-thiazoleethanol	C6H9NOS	Others	137-00-8	71455	67432	65347	49316	55111	57032	90587	94844	88497	C04294	ko00730,ko01100
Rfmb320	1-Methylpiperidine-2-carboxylic acid	C7H13NO2	Amino acids and derivatives	7730-87-2	1509100	1552500	1607500	1099000	1076800	1241700	1642400	1658400	1708900	--	--
Rfmb318	D-Proline betaine	C7H14NO2+	Amino acids and derivatives	1195-94-4	657250	647620	692100	398680	457600	448560	657240	662350	684730	C21514	--
MA10074217	4-Hydroxyquinoline*	C9H7NO	Alkaloids	611-36-9	35163	32852	33029	48899	45442	44234	60825	63788	55492	C06343	--
mws0103	Indole-3-carboxaldehyde*	C9H7NO	Alkaloids	487-89-8	414100	427590	399990	672610	666420	678320	891650	830220	840590	C08493	--
pme0295	4-Acetamidobutyric acid	C6H11NO3	Organic acids	3025-96-5	1443600	1415000	1483500	1457000	1479200	1561000	1036700	1136400	1089300	C02946	ko00330,ko01100
mws0567	4-Guanidinobutyric acid	C5H11N3O2	Organic acids	463-00-3	2497700	2477900	2608900	1780400	1876700	1682600	1860000	1897000	1861900	C01035	ko00330,ko01100
Lmgn000224	(S)-2-methyl-3-oxosuccinic acid*	C5H6O5	Organic acids	-	194920	239830	203910	140180	117990	123500	238470	287220	288600	C06030	ko00660
pme2380	α-Ketoglutaric acid*	C5H6O5	Organic acids	328-50-7	385810	497300	453200	265430	268200	256890	436560	456790	434580	C00026	ko00020,ko00040,ko00053,ko00220,ko00250,ko00300,ko00310,ko00340,ko00430,ko00630,ko00650,ko00660,ko01100,ko01110,ko01200,ko01210,ko01230
Lmbn001609	(S)-2-Acetyl-2-Hydroxybutanoic Acid*	C6H10O4	Organic acids	-	114260	125730	125320	98155	100120	101620	141010	136260	140770	C06006	ko00290,ko01100,ko01110,ko01210,ko01230
Wmzn000227	2,2-Dimethylsuccinic acid*	C6H10O4	Organic acids	597-43-3	133630	128670	129630	80611	94014	84143	75406	99848	88283	--	--
mws0924	2-Methylglutaric acid*	C6H10O4	Organic acids	617-62-9	1475000	1361000	1396500	936840	983470	980830	1205800	1199900	1233700	--	--
mws0208	Adipic Acid*	C6H10O4	Organic acids	124-04-9	1793900	1855400	1844100	1280800	1365800	1352800	1670400	1692600	1633200	C06104	ko01100
pme0193	L-Glutamine	C5H10N2O3	Amino acids and derivatives	56-85-9	743630	759550	778010	567990	538670	520750	477050	443060	478570	C00064	ko00220,ko00230,ko00240,ko00250,ko00630,ko00910,ko00970,ko01100,ko01230,ko02010
pme0026	L-Lysine	C6H14N2O2	Amino acids and derivatives	56-87-1	849270	879140	895320	554820	559990	564690	539190	473950	527200	C00047	ko00300,ko00310,ko00780,ko00960,ko00970,ko01100,ko01110,ko01210,ko01230,ko02010
pme1691	Acetylcholine	C7H16NO2	Alkaloids	60-31-1	261090	288850	309590	214100	222260	199240	201460	172640	210330	C01996	ko00564
pme0014	L-Glutamic acid*	C5H9NO4	Amino acids and derivatives	56-86-0	9122300	9653800	8673600	7304800	7845400	8745000	7094000	6380600	6572700	C00025	ko00220,ko00250,ko00330,ko00332,ko00340,ko00430,ko00480,ko00630,ko00650,ko00660,ko00860,ko00910,ko00970,ko01100,ko01110,ko01200,ko01210,ko01230,ko02010
Zmzn000113	L-threo-3-Methylaspartate*	C5H9NO4	Amino acids and derivatives	6061-13-8	1746400	1624500	1649400	1424500	1531500	1527400	1433800	1382200	1349000	C03618	ko00630,ko00660,ko01100,ko01200
mws1050	O-Acetylserine*	C5H9NO4	Amino acids and derivatives	5147-00-2	786850	740050	806430	817030	794220	826070	739050	825300	777070	C00979	ko00270,ko00908,ko00920,ko01100,ko01110,ko01200,ko01230,ko04122
pmp001285	Phthalic anhydride	C8H4O3	Phenolic acids	85-44-9	308520	354940	353180	433550	370230	350640	303190	294630	291260	--	--
pmb2826	L-Citramalic acid*	C5H8O5	Organic acids	6236-09-5	1161900	1302000	1260100	1120500	1492100	1366800	1524100	1384800	1466700	C02614	ko00660,ko01100
Zmyn000247	(S)-2-Hydroxyglutaric Acid*	C5H8O5	Organic acids	13095-48-2	889080	906950	877720	874580	914350	965290	1024800	882090	896130	C03196	ko00310,ko01100
Lmbn000216	(2R,3S)-3-methylmalic acid*	C5H8O5	Organic acids	152204-30-3	910750	910570	944630	848860	937420	885280	987830	1041700	966590	C06032	ko00290,ko00660,ko01100,ko01210,ko01230
mws2213	Cinnamic acid	C9H8O2	Phenolic acids	140-10-3	13560	13155	14152	13324	17189	17305	23001	19970	22034	C00423	ko00130,ko00360,ko00940,ko00998,ko01100,ko01110
Lmbn001034	(R)-2,3-Dihydroxy-3-methylpentanoic acid	C6H12O4	Organic acids	562-43-6	8853.7	10520	11428	18058	15546	13859	17617	22890	20849	C06007	ko00290,ko01100,ko01110,ko01210,ko01230
pme1210	L-Methionine	C5H11NO2S	Amino acids and derivatives	63-68-3	531050	568230	597730	767720	713490	736330	737970	801410	750850	C00073	ko00270,ko00966,ko00970,ko01100,ko01110,ko01210,ko01230
mws0847	1-Methyladenine	C6H7N5	Nucleotides and derivatives	5142-22-3	246400	241620	252040	181430	226060	188950	232290	251970	252180	C02216	--
mws0262	L-Tartaric acid	C4H6O6	Organic acids	87-69-4	53137	56771	64219	63839	63662	81560	76303	51753	70417	C00898	ko00630,ko01100
mws0489	Benzoylformic acid	C8H6O3	Organic acids	611-73-4	21438	15595	7220.5	28922	22706	24996	38955	28463	29221	C02137	ko00360,ko01100
mws1499	D-(-)-Arabinose*	C5H10O5	Others	10323-20-3	181800	181850	198150	275520	294220	267360	287320	268380	279970	C00216	--
Zmgn000173	D-Ribose*	C5H10O5	Others	50-69-1	240240	246190	257210	296500	328620	277310	406070	401630	399180	C00121	ko00030,ko01100,ko02010
pme1109	Guanine	C5H5N5O	Nucleotides and derivatives	73-40-5	2214200	2240300	2498500	3018400	3019900	2850400	5379300	5539700	5530900	C00242	ko00230,ko01100
pme0256	Xanthine	C5H4N4O2	Nucleotides and derivatives	69-89-6	217390	174560	127640	61477	50029	58833	79817	64896	67329	C00385	ko00230,ko00232,ko01100,ko01110
mws0458	Vanillin	C8H8O3	Phenolic acids	121-33-5	93492	103050	91410	68528	77066	79671	48905	89323	75396	C00755	ko00998,ko01100,ko01110
mws0437	D-Arabitol*	C5H12O5	Others	488-82-4	317930	286760	326790	634740	627160	549040	972890	956260	962780	C01904	ko00040,ko01100
mws0213	Ribitol*	C5H12O5	Others	488-81-3	551990	517470	576040	1040400	1109500	985900	1684800	1652200	1657900	C00474	ko00040,ko00740,ko01100
pme0513	Xylitol*	C5H12O5	Others	87-99-0	426540	410910	477500	728820	681100	732500	1017100	1057600	1004400	C00379	ko00040,ko01100,ko02010
mws0183	3,4-Dihydroxybenzoic acid (Protocatechuic acid)*	C7H6O4	Phenolic acids	99-50-3	317040	321480	330110	561430	639940	567700	845650	862210	846750	C00230	ko01100,ko01110
mws0639	2,3-Dihydroxybenzoic Acid*	C7H6O4	Organic acids	303-38-8	336210	337080	372980	642900	662560	658370	890870	898910	916950	C00196	ko01110
pmb3099	Diethyl phosphate	C4H11O4P	Organic acids	598-02-7	337600	322910	273900	1346500	409920	422740	319880	322660	320630	C06608	--
mws0254	L-Histidine	C6H9N3O2	Amino acids and derivatives	71-00-1	1777700	1702600	1578200	328870	338520	349550	462100	422710	449970	C00135	ko00340,ko00410,ko00970,ko01100,ko01110,ko01230,ko02010
Lmbn001467	5-Acetamidopentanoic Acid	C7H13NO3	Organic acids	1072-10-2	419910	444390	439600	147590	153460	156930	149250	145070	145370	C03087	ko00310,ko01100
pme2589	2-Oxoadipic acid	C6H8O5	Organic acids	3184-35-8	640670	825310	700040	614140	546790	496780	812630	779490	919560	C00322	ko00300,ko00310,ko00380,ko01100,ko01110,ko01210,ko01230
Zmjn001813	Pimelic acid*	C7H12O4	Organic acids	111-16-0	118510	104530	119410	103570	105400	99279	119930	128320	139260	C02656	ko00780,ko01100
Lmbn002072	2-Propylsuccinic acid*	C7H12O4	Organic acids	618-57-5	141170	143540	141710	124590	140450	122010	181650	164940	175130	C16657	--
mws0005	Tryptamine	C10H12N2	Alkaloids	61-54-1	3410100	3502500	3403600	9041700	8946700	8765100	8468000	8283000	7983800	C00398	ko00380,ko00901,ko01100,ko01110
pme3382	N-Acetyl-L-threonine	C6H11NO4	Amino acids and derivatives	17093-74-2	104660	82984	90991	76577	54916	59048	64336	77109	66739	--	--
pmf0440	4-MethoxycinnaMaldehyde	C10H10O2	Phenolic acids	1963-36-6	110590	109380	124760	122220	99089	114920	108180	98405	97637	C10475	--
pme2758	4-Hydroxy-L-glutamic acid	C5H9NO5	Amino acids and derivatives	3913-68-6	36172	42728	38313	33185	36331	29671	25052	25944	27318	C03079	--
pme1419	L-Methionine methyl ester	C6H13NO2S	Amino acids and derivatives	10332-17-9	24753	26953	24236	21833	19847	20270	28227	29356	28261	--	--
Lmbn002739	3-Hydroxycinnamic Acid*	C9H8O3	Phenolic acids	14755-02-3	107430	101550	117610	165280	199710	212510	80284	102470	108300	C12621	ko00360,ko01100
Lmmn001643	2-Hydroxycinnamic acid*	C9H8O3	Organic acids	583-17-5	96498	79951	103140	164310	178010	201130	73771	95906	71656	C01772	ko00360,ko00940,ko01100,ko01110
pmb0142	Caffeic aldehyde*	C9H8O3	Phenolic acids	141632-15-7	77824	82621	83477	71768	79154	59689	98954	94523	86601	C10945	ko00940,ko01110
pme2529	1,5-Anhydro-D-glucitol	C6H12O5	Others	154-58-5	22978	14088	19674	12020	9987.3	4947.5	2094.1	15668	10645	C07326	--
pme2617	L-Methionine Sulfoxide	C5H11NO3S	Amino acids and derivatives	3226-65-1	888790	994390	1041700	1058400	1080400	908250	1119100	1299400	1133700	C02989	ko00270
pme3968	7-Methylguanine	C6H7N5O	Nucleotides and derivatives	578-76-7	60167	57428	60188	61555	62276	53259	69298	61602	80128	C02242	--
pme0021	L-Phenylalanine	C9H11NO2	Amino acids and derivatives	63-91-2	6340200	6682400	6937900	4953400	4920700	4923100	5541300	5586900	5622100	C00079	ko00360,ko00400,ko00460,ko00940,ko00960,ko00966,ko00970,ko00998,ko01100,ko01110,ko01210,ko01230,ko02010
pme0282	Phthalic acid*	C8H6O4	Organic acids	88-99-3	52034	56824	61727	44953	46909	42504	52279	45711	45206	C01606	ko01100,ko02010
pme0281	Terephthalic acid*	C8H6O4	Phenolic acids	100-21-0	228390	260360	157620	149700	145140	158610	167580	164480	162360	C06337	ko01100
mws0344	D-Xylonic acid	C5H10O6	Organic acids	526-91-0	2935100	3059300	3078900	2841400	2828000	2694900	2933300	2899500	3078400	C00502	ko00040,ko01100
Lmrn003000	2-Hydroxy-3-phenylpropanoic acid*	C9H10O3	Organic acids	7326-19-4	126980	194270	134650	129750	133790	154090	118470	111350	113310	C05607	ko00360,ko00960,ko01100
mws0467	3-(4-Hydroxyphenyl)-propionic acid*	C9H10O3	Phenolic acids	501-97-3	30905	15302	23723	25532	24277	11483	34738	31347	31836	C01744	--
NK10253223	2-Amino-3-methoxybenzoic acid*	C8H9NO3	Phenolic acids	3177-80-8	1031300	1012200	1036600	995170	977760	1010800	1258500	1200900	1273900	C05831	ko00380
Zmjp000624	Pyridoxal*	C8H9NO3	Others	66-72-8	917700	894730	927410	886660	939930	898850	1118600	1145000	1179700	C00250	ko00750,ko01100
mws2125	Phosphoenolpyruvate	C3H5O6P	Organic acids	138-08-9	26246	30041	32790	21033	26597	19184	14432	16008	14431	C00074	ko00010,ko00020,ko00400,ko00440,ko00620,ko00710,ko00998,ko01100,ko01110,ko01200,ko01230
pme2598	3,4-Dihydroxybenzeneacetic acid*	C8H8O4	Phenolic acids	102-32-9	485750	449110	394010	192810	103190	113110	103090	163260	139090	C01161	ko00350,ko01100
mws0028	Vanillic acid*	C8H8O4	Phenolic acids	121-34-6	96894	96344	93477	188800	217780	220710	149640	158050	131070	C06672	--
pme1383	Pyridoxine	C8H11NO3	Others	65-23-6	828950	749660	764840	307210	279850	285920	449370	590860	483480	C00314	ko00750,ko01100
pme3186	DL-Glyceraldehyde-3-phosphate*	C3H7O6P	Organic acids	591-59-3	29321	39257	46347	29614	32696	37242	42906	31780	26310	C00661	--
Zmzn000078	Dihydroxyacetone phosphate*	C3H7O6P	Others	57-04-5	123060	133630	127860	89060	93620	86607	80751	84988	84130	C00111	ko00010,ko00040,ko00051,ko00052,ko00561,ko00562,ko00564,ko00640,ko00710,ko00760,ko01100,ko01110,ko01200,ko01230
Lmbn003524	9-Oxononanoic acid	C9H16O3	Organic acids	2553-17-5	42903	36606	39667	26980	29133	37983	31792	32863	24337	C16322	ko00592,ko01110
Zmgn004439	Decanoic acid	C10H20O2	Organic acids	334-48-5	4174.7	3986.5	3107	3127.6	3411.3	3119.6	3774.6	3247.5	3741.1	C01571	ko00061,ko01100
pme0253	N-Acetyl-L-leucine	C8H15NO3	Amino acids and derivatives	1188-21-2	52800	59915	75208	28162	40746	28433	24974	35938	30602	C02710	--
MA10039492	Dehydroascorbic acid*	C6H6O6	Others	490-83-5	133770	164010	131190	272700	260170	250330	491900	532860	545950	C05422	ko00053,ko00480,ko01100
pme3009	Trans-Citridic acid*	C6H6O6	Organic acids	4023-65-8	882350	939570	1478300	940720	1280100	1221300	1139200	1478800	1377100	C02341	ko00660,ko01100
mws0154	Shikimic acid	C7H10O5	Organic acids	138-59-0	1251000	1178600	1025500	2211700	2517900	2527000	4856300	4845000	4763300	C00493	ko00400,ko01100,ko01110,ko01230
Zmyn000155	N-α-Acetyl-L-ornithine*	C7H14N2O3	Amino acids and derivatives	6205-08-9	606810	558510	573340	388600	402810	403980	426620	348480	300460	C00437	ko00220,ko01100,ko01110,ko01210,ko01230
mws1401	L-Theanine*	C7H14N2O3	Amino acids and derivatives	3081-61-6	9577.4	17756	8576.4	8426.2	4691.2	6196.3	8020	22104	14027	C01047	--
mws0260	L-Arginine	C6H14N4O2	Amino acids and derivatives	74-79-3	22378000	22170000	21378000	9008000	9109000	9160600	10572000	10559000	10283000	C00062	ko00220,ko00261,ko00330,ko00472,ko00970,ko01100,ko01110,ko01230,ko02010
mws1208	1,10-Decanediol	C10H22O2	Others	112-47-0	82489	96143	84908	89567	98716	86453	81997	86758	91022	--	--
pme0008	L-Citrulline	C6H13N3O3	Amino acids and derivatives	372-75-8	542400	585360	606450	496350	465650	442640	442330	421350	400150	C00327	ko00220,ko01100,ko01110,ko01230
mws4175	D-Glucurono-6,3-lactone	C6H8O6	Others	32449-92-6	180900	238480	252700	197150	216680	198930	198190	206140	191890	C02670	ko00053,ko01100
Zmgn001448	2-Propylmalic Acid*	C7H12O5	Organic acids	-	18982000	18298000	18825000	23963000	24511000	24063000	18607000	19412000	18809000	C05994	ko00620
pmb3101	2-Isopropylmalic Acid*	C7H12O5	Organic acids	49601-06-1	18805000	18376000	18277000	22527000	23950000	25178000	18434000	19383000	19682000	C02504	ko00290,ko00620,ko01100,ko01110,ko01210,ko01230
pmb0774	N-Hydroxytryptamine	C10H12N2O	Alkaloids	-	19984	29689	23838	18649	14628	22608	31424	28828	29139	C17203	ko00380,ko01100
pme1021	D-Glucono-1,5-lactone	C6H10O6	Others	90-80-2	1125.3	14166	29425	14328	15140	15777	23837	21354	25103	C00198	ko00030,ko01100,ko01110,ko01200
pmb2795	4-Methoxycinnamic acid*	C10H10O3	Phenolic acids	830-09-1	80777	81921	81472	112340	103000	98440	50721	49949	49154	--	--
mws1195	p-Coumaric acid methyl ester*	C10H10O3	Phenolic acids	3943-97-3	23599	26359	27668	30525	25286	28285	14584	15280	13459	--	--
mws0981	Isoxanthopterin	C6H5N5O2	Nucleotides and derivatives	529-69-1	26271	18292	17547	70784	67051	79974	38620	46366	41649	C03975	--
mws2212	Caffeic acid	C9H8O4	Phenolic acids	331-39-5	3687800	3436600	3370000	2040100	1885700	2187900	5256400	5209300	4833300	C01197	ko00940,ko01100,ko01110
mws4170	D-Glucose*	C6H12O6	Others	14431-43-7	2877200	3073700	3281100	3795800	3971600	3757200	3946700	4227700	4011100	C00031	ko00010,ko00030,ko00052,ko00500,ko00520,ko00901,ko01100,ko01110,ko02010,ko04933
pme0516	Inositol*	C6H12O6	Others	87-89-8	1854800	1833200	1996600	3343300	3384100	3350600	3229300	3573100	3400100	C00137	ko00052,ko00053,ko00562,ko01100,ko01110,ko02010,ko04070
mws0250	L-Tyrosine	C9H11NO3	Amino acids and derivatives	60-18-4	8140100	8683800	9160500	7732000	7698000	7787100	5240100	6070000	5675600	C00082	ko00130,ko00261,ko00350,ko00360,ko00400,ko00460,ko00730,ko00940,ko00950,ko00965,ko00966,ko00970,ko00998,ko01100,ko01110,ko01210,ko01230
mws1350	Syringaldehyde; 4-Hydroxy-3,5-Dimethoxybenzaldehyde*	C9H10O4	Phenolic acids	134-96-3	52438	58176	75849	51221	58373	53426	38233	51798	54558	--	--
Hmtn001288	Methyl 2,4-dihydroxyphenylacetate*	C9H10O4	Phenolic acids	67828-42-6	31291	24262	29680	32125	37999	38345	25126	23999	26267	--	--
mws0214	D-Sorbitol*	C6H14O6	Others	50-70-4	3982100	4376200	4348300	4748400	4703000	4257500	2593900	2473800	2630800	C00794	ko00051,ko00052,ko01100,ko02010
pme2237	Dulcitol*	C6H14O6	Others	608-66-2	3832100	3576500	4037700	4202900	4013700	3888900	2168600	2246500	2203900	C01697	ko00052,ko01100
mws1155	Mannitol*	C6H14O6	Others	69-65-8	1262500	1279500	1328300	1278000	1368400	1285500	767360	771990	755400	C00392	ko00051,ko01100,ko02010
pme2596	4-Pyridoxic acid	C8H9NO4	Others	82-82-6	64698	69615	68904	35385	39449	39906	103950	106300	102470	C00847	ko00750,ko01100
Zmgn000447	3-Phospho-D-glyceric acid	C3H7O7P	Others	820-11-1	184190	251610	243020	158160	163670	155610	154370	154280	122980	C00197	ko00010,ko00030,ko00260,ko00270,ko00561,ko00630,ko00710,ko01100,ko01110,ko01200,ko01230
pme3553	Psoralen	C11H6O3	Lignans and Coumarins	66-97-7	96023	105760	92909	67585	62791	75757	113760	107760	105410	C09305	ko01110
mws0752	Undecylic Acid	C11H22O2	Lipids	112-37-8	1462100	1422400	1369100	2004500	1599900	1588800	1668700	1722200	1697200	C17715	--
pme0137	N-Acetyl-L-Glutamine	C7H12N2O4	Amino acids and derivatives	2490-97-3	163230	196770	170370	207640	207510	225880	324350	334070	312020	--	--
mws0237	Anchoic Acid*	C9H16O4	Organic acids	123-99-9	6067800	5987100	5995800	4166600	4200500	4492600	4529400	4642400	4418200	C08261	--
pmn001380	Eucommiol*	C9H16O4	Others	55930-44-4	539100	514730	535140	404760	375330	432330	427980	365610	406100	C17878	--
pme0122	N6-Acetyl-L-lysine*	C8H16N2O3	Amino acids and derivatives	692-04-6	87922	105890	109430	82582	58426	71683	89056	64671	53761	C02727	ko00310,ko01100
mws0736	N-Glycyl-L-leucine*	C8H16N2O3	Amino acids and derivatives	869-19-2	65840	68590	76325	72728	70334	81924	77990	83824	85774	C02155	--
Zmjp000182	N-Monomethyl-L-arginine	C7H16N4O2	Amino acids and derivatives	17035-90-4	2870600	2984600	2907500	719220	719450	733990	1095700	1131200	1012800	C03884	--
pme0075	N-Acetyl-L-glutamic acid	C7H11NO5	Amino acids and derivatives	1188-37-0	2065200	2350100	2175300	2516700	2199900	2356700	2523800	2729700	3001900	C00624	ko00220,ko01100,ko01110,ko01210,ko01230
pme2244	3-Indolepropionic acid	C11H11NO2	Alkaloids	830-96-6	66814	67967	75364	92962	92269	81828	48315	41907	46805	--	--
mws0193	L-Homocitrulline	C7H15N3O3	Amino acids and derivatives	1190-49-4	46797	34491	41387	32141	49290	40679	35941	52132	25321	C02427	--
pme0278	2,6-Diaminooimelic acid	C7H14N2O4	Amino acids and derivatives	583-93-7	42231	39161	42839	53090	46110	26955	48146	45058	50785	C00666	ko00300,ko01100,ko01110,ko01230
Zmyn000453	Isocitric Acid*	C6H8O7	Organic acids	320-77-4	16896000	17868000	16669000	18585000	16749000	16173000	16520000	20187000	17581000	C00311	ko00020,ko00630,ko01100,ko01110,ko01200,ko01210,ko01230
mws0281	Citric Acid*	C6H8O7	Organic acids	77-92-9	27570000	30861000	27557000	31293000	28084000	27165000	28005000	32837000	34601000	C00158	ko00020,ko00250,ko00630,ko01100,ko01110,ko01200,ko01210,ko01230
Hmcp002123	Isoscopoletin (6-Hydroxy-7-Methoxycoumarin)	C10H8O4	Lignans and Coumarins	776-86-3	2551200	2639600	2489200	5025900	4612000	4703200	5499400	5267900	5370000	C18079	--
mws0277	Quinic Acid	C7H12O6	Organic acids	77-95-2	5430500	5910400	5805600	6769000	5770400	5944900	6060800	6791200	5921600	C00296	ko00400,ko01100
pme3705	D-Glucoronic acid	C6H10O7	Others	6556-12-3	80738	65898	71968	93529	87140	97962	98576	86975	96715	C00191	ko00040,ko00053,ko00520,ko00562,ko01100
Xmgn006542	Dimethyl Phthalate*	C10H10O4	Phenolic acids	131-11-3	2515200	2603200	2576900	2154400	2005600	2059600	1990900	1940400	1886500	C11233	--
Lmdn003756	Methyl caffeate*	C10H10O4	Phenolic acids	3843-74-1	617810	501820	506240	575220	694570	533790	666160	704160	636520	C10477	--
mws0014	Ferulic acid*	C10H10O4	Phenolic acids	537-98-4	28062	35117	45330	21408	22517	28372	31567	37819	43224	C01494	ko00940,ko01100,ko01110
pme0534	Gluconic acid	C6H12O7	Others	526-95-4	1218500	1184300	1261000	918910	949910	921160	1002500	1074700	932950	C00257	ko00030,ko01100,ko01110,ko01200
Zmzn000079	D-Erythrose-4-phosphate	C4H9O7P	Others	585-18-2	129820	98412	112310	117630	119300	103930	86688	91919	95421	C00279	ko00030,ko00400,ko00710,ko00750,ko00998,ko01100,ko01110,ko01200,ko01230
pmb2640	Lauric acid	C12H24O2	Organic acids	143-07-7	133020	126710	134850	34830	22267	28337	72016	68283	71661	C02679	ko00061,ko01100,ko01110
pmb0130	Acetryptine	C12H14N2O	Alkaloids	3551-18-6	23672	15755	21583	30324	29886	32784	36406	37863	36471	--	--
pme0266	Sebacate	C10H18O4	Organic acids	111-20-6	17774	17666	14152	22741	18505	22409	17485	16953	10581	C08277	--
mws5037	L-Alanyl-L-leucine	C9H18N2O3	Amino acids and derivatives	3303-34-2	9	9	9	9	9	9	9	9	9	--	--
NK10251888	NG,NG-Dimethyl-L-arginine	C8H18N4O2	Amino acids and derivatives	30315-93-6	513320	459410	463200	163800	141080	139270	243320	235210	224390	C03626	--
mws0018	Spermine	C10H26N4	Alkaloids	71-44-3	26881000	28978000	27477000	28650000	30674000	26212000	31718000	34083000	31716000	C00750	ko00330,ko00410,ko00480,ko01100
mws0282	L-Tryptophan	C11H12N2O2	Amino acids and derivatives	73-22-3	9061100	9300000	9684200	7281400	6979400	7692700	8013900	7546700	7951700	C00078	ko00260,ko00380,ko00400,ko00901,ko00966,ko00970,ko00998,ko01100,ko01110,ko01210,ko01230
Zmtn001464	4,8-Dihydroxyquinoline-2-carboxylic acid	C10H7NO4	Organic acids	59-00-7	1038.9	5548.6	9282.6	2133.8	9708.9	782.54	5534	2261.1	8959.8	C02470	ko00380
Lmrn003201	Indole-3-lactic acid	C11H11NO3	Organic acids	1821-52-9	2214600	2085200	1995400	2058600	2360900	2201400	1833200	1932200	1840400	C02043	--
pme1261	D-Panthenol	C9H19NO4	Others	81-13-0	13867	14787	15906	5203.5	12527	4808.1	9273.3	9972.4	10662	C05944	ko00770
Lmln010063	2,6-Di-t-butylphenol	C14H22O	Phenolic acids	128-39-2	1505200	1627900	1595900	4924900	1623000	2391600	1424200	1309500	1370700	--	--
Zmgn002106	N-Acetyl-L-phenylalanine	C11H13NO3	Amino acids and derivatives	2018-61-3	1292500	1295200	1324300	1374700	1419500	1373700	1303700	1182700	1255000	C03519	ko00360,ko01100
mws1014	Fraxetin (7,8-Dihydroxy-6-methoxycoumarin)*	C10H8O5	Lignans and Coumarins	574-84-5	387450	326930	321380	661210	652280	681020	385000	432010	421740	C09265	--
Lmbp002962	Isofraxetin*	C10H8O5	Lignans and Coumarins	50656-75-2	660540	576440	690920	994310	835420	929130	530920	660260	659930	--	--
mws1212	Methyl ferulate*	C11H12O4	Phenolic acids	2309-07-1	20540	21568	20635	17834	13218	17979	14765	15610	13455	--	--
pmb2620	3,4-Dimethoxycinnamic acid*	C11H12O4	Phenolic acids	14737-89-4	16882	18294	15433	10438	12932	9199	12380	9877.2	8124.1	--	--
pme3443	Sinapinaldehyde*	C11H12O4	Phenolic acids	4206-58-0	61053	52913	55684	21277	18443	24860	28765	21974	20310	C05610	ko00940,ko01100,ko01110
mws1731	Chalcone	C15H12O	Flavonoids	94-41-7	20154	21334	19389	40422	37518	39252	24374	21377	27755	C01484	--
Zmpn000199	D-Galactaric acid*	C6H10O8	Others	526-99-8	2803300	2682300	2736600	2012600	2082900	2067000	2329000	2352600	2665300	C00879	ko00053,ko01100
Zmyn000108	D-Saccharic acid*	C6H10O8	Others	87-73-0	2512400	2773900	2715900	2149600	1873500	1913500	2310200	2439500	2480000	C00818	ko00053,ko01100
pme3437	Eudesmic acid (3,4,5-trimethoxybenzoic acid)	C10H12O5	Phenolic acids	118-41-2	10138	12727	18660	23195	21065	23584	17440	15620	15153	--	--
Zmgn003633	12-Oxo-10E-Dodecenoic Acid	C12H20O3	Lipids	65410-38-0	5092.7	5283.6	5540.1	9828.4	9028.7	8111.4	7253.5	6610.8	6806.1	C16309	ko00592,ko01110
pmb2507	2-Deoxyribose-1-phosphate	C5H11O7P	Nucleotides and derivatives	17210-42-3	4050000	3714800	3347400	3717200	3125200	2787500	2853900	3594600	2854000	C00672	ko00030,ko00240,ko01100
mws0751	Tridecanoic Acid	C13H26O2	Lipids	638-53-9	2598	3133.5	3661.2	1401.8	2913.7	2276.3	1941.3	2957.4	2660.7	C17076	--
pme0170	N-Acetyl-L-Arginine	C8H16N4O3	Amino acids and derivatives	155-84-0	107790	94874	105120	74509	77063	80279	75149	82605	68695	--	--
mws1337	D-Pantothenic Acid	C9H17NO5	Others	79-83-4	3067800	2900200	2967500	1840800	1998200	1937600	1669200	1695600	1706900	C00864	ko00410,ko00770,ko01100,ko01110
pme2755	N-Acetyl-D-glucosamine*	C8H15NO6	Others	7512-17-6	357150	332930	307330	322150	301670	297550	342120	337090	329050	C00140	ko00520,ko01100,ko02010
mws2608	N-Acetyl-D-galactosamine*	C8H15NO6	Others	1811-31-0	206440	152150	168940	213270	193420	225200	235910	211810	216770	C01132	ko00052,ko01100
mws4174	N-Acetyl-D-mannosamine*	C8H15NO6	Others	7772-94-3	47686	41234	43957	62675	48958	57028	48070	55388	49403	C00645	ko00520,ko01100
Lmjp002764	Umckalin (7-hydroxy-5,6-dimethoxycoumarin)*	C11H10O5	Lignans and Coumarins	43053-62-9	1895800	1838400	1955200	2689800	2418500	2775800	1406900	1623300	1466000	--	--
mws1639	Isofraxidin*	C11H10O5	Lignans and Coumarins	486-21-5	8098000	8596600	9015800	12369000	10450000	11874000	9810900	12117000	11473000	C17480	--
pmp000284	Fraxidin (8-Hydroxy-6,7-dimethoxycoumarin)*	C11H10O5	Lignans and Coumarins	525-21-3	3793000	3793900	3731200	5752800	5079000	5308500	4782000	4803300	4827400	C17479	--
Hmcp003852	Elemol	C15H26O	Terpenoids	639-99-6	941580	733670	975350	1202600	1138900	1164900	990700	973070	1092300	--	--
mws4085	Sinapic acid	C11H12O5	Phenolic acids	530-59-6	62179	51287	76170	68331	78468	72713	57361	84696	75731	C00482	ko00940,ko01100,ko01110
pme0220	Methyl jasmonate	C13H20O3	Organic acids	1211-29-6	941890	977770	832390	1560800	1488000	1378700	1346000	1423800	1191800	C11512	ko00592,ko01110
pmb2643	Myristoleic acid	C14H26O2	Lipids	544-64-9	6449.6	7181.2	5675.5	4445.5	2046.6	3232.6	10731	11387	13161	C08322	--
pme1194	2'-Deoxycytidine	C9H13N3O4	Nucleotides and derivatives	951-77-9	1512700	1542500	1603200	1560300	1505400	1429200	1104300	1082700	1146500	C00881	ko00240,ko01100,ko02010
pme3882	2'-Deoxyuridine	C9H12N2O5	Nucleotides and derivatives	951-78-0	27580	24811	23186	23408	24497	22847	18531	16192	16894	C00526	ko00240,ko01100,ko02010
Zmjn003398	2-Dodecenedioic acid	C12H20O4	Lipids	6402-36-4	60141	66354	55134	52950	44533	53843	41611	34043	39801	C16308	ko00592,ko01110
mws0119	Myristic Acid	C14H28O2	Lipids	544-63-8	29397000	30878000	34552000	24725000	27416000	26436000	27900000	25513000	28336000	C06424	ko00061,ko01100
Zmhn003607	Dihydroresveratrol	C14H14O3	Others	58436-28-5	10190	7635.5	6512.1	5608.7	7009.2	5119.6	9526	8471.6	9293.2	C10255	--
mws1626	Dehydrocostuslactone	C15H18O2	Terpenoids	477-43-0	171370	146260	180190	200290	164210	192630	214030	211290	198160	C09387	--
Lmhp001670	L-Valyl-L-Leucine	C11H22N2O3	Amino acids and derivatives	3989-97-7	130960	124620	119070	233380	200140	216190	225140	207950	218140	--	--
pmb0962	L-Lysine-Butanoic Acid	C10H22N2O4	Amino acids and derivatives	80407-71-2	255670	245280	262680	212690	201460	135870	156490	177090	167400	--	--
mws4176	L-Alanyl-L-Phenylalanine	C12H16N2O3	Amino acids and derivatives	3061-90-3	23882	33994	32018	68310	75911	85052	82840	91389	85747	--	--
mws0221	L-Cystine	C6H12N2O4S2	Amino acids and derivatives	56-89-3	20363	16782	22824	28730	20894	21098	17986	20995	19072	C00491	ko00270,ko01100,ko02010
pme2827	Palmitaldehyde	C16H32O	Others	629-80-1	8516400	8857500	7584400	9620400	9485800	8521300	9432500	9567900	8852500	C00517	ko00071
pme0264	Thymidine	C10H14N2O5	Nucleotides and derivatives	50-89-5	748560	715390	714870	669440	641410	673670	473100	492630	471680	C00214	ko00240,ko01100
mws0359	Pentadecanoic Acid	C15H30O2	Lipids	1002-84-2	319570	376310	361770	254170	260080	248270	362010	346270	367240	C16537	--
ML10180524	Cytarabine*	C9H13N3O5	Nucleotides and derivatives	147-94-4	12767000	13043000	13564000	15421000	15645000	15353000	10937000	11896000	11538000	C02961	--
pme3732	Cytidine*	C9H13N3O5	Nucleotides and derivatives	65-46-3	4354000	4270100	4814800	6002200	6153000	6026300	4246000	4028700	4243000	C00475	ko00240,ko01100,ko02010
mws0248	Uridine*	C9H12N2O6	Nucleotides and derivatives	58-96-8	4890600	4311800	4720500	4774200	5880900	6090300	5309100	4283600	4409600	C00299	ko00240,ko01100,ko02010
mws0976	β-Pseudouridine*	C9H12N2O6	Nucleotides and derivatives	1445-07-4	283880	230880	239150	313260	313290	347920	247900	246820	196390	C02067	ko00240,ko01100
pme2266	Biotin	C10H16N2O3S	Others	58-85-5	56112	92871	88409	101710	98096	59405	85270	96683	79453	C00120	ko00780,ko01100,ko02010
pmb2591	N-Acetyl-L-Tryptophan	C13H14N2O3	Amino acids and derivatives	1218-34-4	62517	51964	43057	74529	81943	67888	62595	57066	65257	--	--
Hmcp003285	Santamarin*	C15H20O3	Terpenoids	4290-13-5	382260	367100	398280	424090	411260	398310	470360	527270	492890	C09544	--
pmf0443	Parthenolide*	C15H20O3	Terpenoids	20554-84-1	80005	77429	83309	74793	76836	87019	93555	77971	90672	C07609	--
pma1840	4-Coumaroylcholine	C14H20NO3+	Alkaloids	-	1552200	1165100	1427600	686230	679050	753910	970150	794560	729830	--	--
pme3961	2'-Deoxyadenosine	C10H13N5O3	Nucleotides and derivatives	958-09-8	1201400	1158900	1153500	769850	691860	759060	661740	475550	489520	C00559	ko00230,ko01100,ko02010
mws0361	Palmitoleic Acid	C16H30O2	Lipids	373-49-9	98775	107540	112090	76260	60395	73067	148360	136310	134880	C08362	ko00061
mws0789	Pinocembrin (Dihydrochrysin)	C15H12O4	Flavonoids	480-39-7	17569	17881	17866	16179	17483	17207	31074	28134	31078	C09827	ko00941
pma3101	Nicotinate D-ribonucleoside	C11H14NO6+	Others	17720-18-2	526750	535010	531330	541810	469920	534610	438140	541720	562520	C05841	ko00760,ko01100
mws0120	Choline Alfoscerate	C8H20NO6P	Lipids	28319-77-9	115120	119050	146500	85932	101060	102330	55619	55812	56042	C00670	ko00564,ko00565
pme1187	5-Methyluridine	C10H14N2O6	Nucleotides and derivatives	1463-10-1	4584	4695.5	7989.5	4333.4	4418.3	5399.2	3436.3	6667	5814.5	--	--
pme3313	D-Fructose 6-phosphate*	C6H13O9P	Others	643-13-0	2039200	1946100	2047600	2071600	2110900	2042200	1118100	1245100	1240600	C00085	ko00052,ko00500,ko00710,ko01100,ko01110,ko01200
mws0866	D-Glucose 6-phosphate*	C6H13O9P	Others	56-73-5	5093700	5248800	4937900	5151800	5028700	4980600	2992300	3118600	3070800	C00092	ko00500,ko00562,ko00998,ko01100,ko01110
mws1090	Glucose-1-phosphate*	C6H13O9P	Others	59-56-3	5142500	5762200	4985000	5406900	5205700	5315300	3092800	3208100	3253700	C00103	ko00010,ko00040,ko00052,ko00500,ko00520,ko00523,ko00561,ko01100,ko01110
Zmpn000095	Sorbitol-6-phosphate	C6H15O9P	Others	20479-58-7	80981	73809	71655	82044	82332	77582	56473	58485	60304	C01096	ko00051,ko01100
pmp001244	Caffeoylcholine	C14H20NO4+	Alkaloids	87189-10-4	1551700	1420100	1597100	602580	576880	651510	1846900	1788900	1817000	--	--
Hmsn000210	Methyl 7,10-hexadecadienoate	C17H30O2	Lipids	-	1238100	1280600	1313400	1099800	1131300	1095500	1384800	1406800	1470200	--	--
pme0230	Adenosine*	C10H13N5O4	Nucleotides and derivatives	58-61-7	1133400	1203400	1181200	729710	609590	724980	488300	496890	470570	C00212	ko00230,ko01100,ko02010
pme1184	2'-Deoxyguanosine*	C10H13N5O4	Nucleotides and derivatives	961-07-9	1053600	1072400	1142300	1222100	1271300	1206800	812110	830720	788280	C00330	ko00230,ko01100,ko02010
pme2890	L-Homocystine	C8H16N2O4S2	Amino acids and derivatives	626-72-2	12832	18123	9967.8	17527	19902	13403	15234	8479.5	13651	C01817	ko00270
mws0037	Formononetin (7-Hydroxy-4'-methoxyisoflavone)	C16H12O4	Flavonoids	485-72-3	114.68	58.91	225.93	114.74	495.19	494.47	394.98	567.38	960.21	C00858	ko00943,ko01110
mws1060	9-(Arabinosyl)hypoxanthine	C10H12N4O5	Nucleotides and derivatives	7013-16-3	932260	961240	975630	495230	565060	524550	490320	474270	480650	--	--
mws0383	Cis-10-Heptadecenoic Acid	C17H32O2	Lipids	29743-97-3	18804000	24459000	23959000	14161000	16520000	15286000	22519000	21634000	24137000	--	--
mws0362	Heptadecanoic acid	C17H34O2	Lipids	506-12-7	228140	288150	248100	139460	135740	119480	198560	199000	255080	--	--
pme0376	Naringenin (5,7,4'-Trihydroxyflavanone)*	C15H12O5	Flavonoids	480-41-1	123260	118170	131840	455560	438370	455090	478300	457110	439590	C00509	ko00941,ko00943,ko01100,ko01110
pme2960	Naringenin chalcone*	C15H12O5	Flavonoids	73692-50-9	96765	104860	100860	358310	315840	319040	342810	313240	313150	C06561	ko00941,ko01100,ko01110
mws0914	Pinobanksin*	C15H12O5	Flavonoids	548-82-3	130900	126910	128640	444960	421420	476440	482930	469600	432230	C09826	ko00941
pme3475	Butin*	C15H12O5	Flavonoids	492-14-8	103360	103650	100980	365260	343960	328010	345030	326360	258640	C09614	ko00941
Lmmn003323	2-Hydroxyhexadecanoic acid	C16H32O3	Organic acids	764-67-0	4524500	4527700	4476300	2086700	2127800	2113800	2224500	2241700	2196000	--	--
pmb1452	N-Lauryldiethanolamine	C16H35NO2	Others	1541-67-9	65866	69304	69564	76933	96095	102510	103180	110700	124100	--	--
Cmwp005154	Deoxymikanolide*	C15H16O5	Terpenoids	23753-57-3	2736400	2451500	2519500	4469800	3712500	3534300	3367500	3294800	2509400	--	--
mws0420	Lactucin*	C15H16O5	Terpenoids	1891-29-8	47278	47306	58124	76270	74730	56271	74673	68552	44058	C09489	--
pme1712	L-Saccharopine	C11H20N2O6	Amino acids and derivatives	997-68-2	188380	176140	178810	120190	102260	113830	91919	111070	102150	C00449	ko00300,ko00310,ko01100,ko01110,ko01230
pmb1574	9,12-Octadecadien-6-Ynoic Acid	C18H28O2	Lipids	61481-29-6	215860	206110	227960	93435	113760	109580	146400	149260	141130	--	--
mws1038	Pantetheine	C11H22N2O4S	Others	496-65-1	19408	22821	22132	25224	16070	16533	24360	26288	22523	C00831	ko00332,ko00770,ko01110
Lmlp012720	Dibutyl phthalate	C16H22O4	Phenolic acids	84-74-2	5828800	5535400	5813800	7562500	6389000	5716000	5455900	5039700	5512800	C14214	--
mws0366	γ-Linolenic Acid*	C18H30O2	Lipids	506-26-3	36346000	39732000	42662000	38035000	39603000	41436000	40267000	38592000	41162000	C06426	ko00591,ko01040,ko01100
pmb0889	Punicic acid (9Z,11E,13Z-octadecatrienoic acid)*	C18H30O2	Lipids	544-72-9	22385000	22822000	23638000	14794000	15363000	17065000	18960000	20799000	22197000	C08364	--
Lmbn005923	Crepenynic acid*	C18H30O2	Lipids	2277-31-8	866200	910140	936040	874380	900310	907970	901100	906960	915590	C07289	ko00591
mws0367	α-Linolenic Acid*	C18H30O2	Lipids	463-40-1	37309000	40575000	41444000	37945000	40522000	40045000	41536000	40217000	43739000	C06427	ko00592,ko01040,ko01100,ko01110
mws0629	L-Aspartyl-L-Phenylalanine	C13H16N2O5	Amino acids and derivatives	13433-09-5	34934	42440	40571	17539	24237	21923	25543	26252	21735	--	--
pmp001245	Feruloylcholine	C15H22NO4+	Alkaloids	85927-25-9	1433000	1473100	1566600	544290	548820	565600	1225000	1056800	1222000	--	--
mws1491	Linoleic acid*	C18H32O2	Lipids	60-33-3	71857000	91717000	84993000	83827000	87406000	78900000	84840000	76924000	87995000	C01595	ko00591,ko01040,ko01100
Lmbn006152	(9Z,11E)-Octadecadienoic acid*	C18H32O2	Lipids	2540-56-9	242730	350200	309650	280910	363820	317890	298600	278930	319060	C04056	ko00591
YC512118	Oleamide (9-Octadecenamide)	C18H35NO	Lipids	301-02-0	59271	59492	63812	99999	77214	76672	66337	63130	60463	C19670	--
mws2623	11-Octadecanoic acid(Vaccenic acid)*	C18H34O2	Lipids	506-17-2	50741000	66812000	66958000	60521000	69015000	64499000	62736000	60335000	58162000	C21944	--
mws0396	Elaidic Acid*	C18H34O2	Lipids	112-79-8	57435000	77110000	69711000	65593000	78203000	71585000	68001000	65405000	65340000	C01712	--
Zmyp000878	2-Hydroxyadenosine*	C10H13N5O5	Nucleotides and derivatives	1818-71-9	33810000	34485000	34774000	40206000	40582000	33661000	23651000	24527000	24080000	C08432	--
pme1178	Guanosine*	C10H13N5O5	Nucleotides and derivatives	118-00-3	24369000	25203000	26069000	28579000	29186000	31106000	16205000	16825000	16108000	C00387	ko00230,ko01100,ko02010
mws4160	Wogonin (5,7-Dihydroxy-8-Methoxyflavone)*	C16H12O5	Flavonoids	632-85-9	15095	13783	13901	19358	16909	14525	16404	16744	14903	C10197	--
mws0051	Acacetin*	C16H12O5	Flavonoids	480-44-4	27001	29632	30559	16806	14966	15700	28919	26811	25061	C01470	ko00944
mws0129	Genkwanin (Apigenin 7-methyl ether)*	C16H12O5	Flavonoids	437-64-9	3796	3435.1	5103.5	7050.1	3701.6	4324.2	6006.2	5051.9	5583	C10046	--
mws0668	Xanthosine	C10H12N4O6	Nucleotides and derivatives	146-80-5	800300	730350	690330	367520	355010	332160	155240	153940	158710	C01762	ko00230,ko00232,ko01100,ko01110,ko02010
mws1489	Stearic Acid	C18H36O2	Lipids	57-11-4	58715000	64657000	59006000	51125000	55820000	58123000	54118000	52856000	54172000	C01530	ko00061,ko01040
Lmmp004504	2'-Hydroxygenistein*	C15H10O6	Flavonoids	1156-78-1	35802	37855	44968	54733	77548	58296	116210	123290	112450	C12134	ko00943
pmp000964	Aureusidin*	C15H10O6	Flavonoids	38216-54-5	33329	41007	43171	55373	71599	68524	117000	118660	111300	C08576	--
mws1068	Kaempferol (3,5,7,4'-Tetrahydroxyflavone)*	C15H10O6	Flavonoids	520-18-3	9941.8	11190	8478.5	50328	52524	55191	21422	17075	17270	C05903	ko00941,ko00944,ko01100,ko01110
pme0088	Luteolin (5,7,3',4'-Tetrahydroxyflavone)*	C15H10O6	Flavonoids	491-70-3	93096	95717	94765	130210	148020	119400	284630	304040	289560	C01514	ko00941,ko00944,ko01100,ko01110
Hmcp004650	Hexadecanedioic acid	C16H30O4	Organic acids	505-54-4	240040	196660	258870	344420	315140	337970	188180	186310	192560	C19615	ko00073,ko01100
mws1436	1,18-Octadecanediol	C18H38O2	Lipids	3155-43-9	36305	35858	36584	21110	19216	20606	12867	14616	13056	--	--
mws1094	Dihydrokaempferol*	C15H12O6	Flavonoids	480-20-6	121160	120700	116910	193190	197070	211690	141520	142560	125870	C00974	ko00941,ko01100,ko01110
mws0064	Eriodictyol (5,7,3',4'-Tetrahydroxyflavanone)*	C15H12O6	Flavonoids	552-58-9	236690	266520	262230	369540	387740	383250	489240	427450	439170	C05631	ko00941,ko01100,ko01110
pmn001686	10,16-Dihydroxypalmitic acid	C16H32O4	Lipids	3233-90-7	125340	119320	117540	69627	70349	72733	126580	116650	113160	C08285	ko00073
pmb3081	Glucarate O-Phosphoric acid	C6H11PO11	Others	-	1299300	1173600	1006200	1760300	1511300	1480600	1932900	2053800	1845300	--	--
Cmwn005967	Mikanolide	C15H14O6	Terpenoids	17928-61-9	6317200	6170800	6054200	8008000	8019800	8094800	7296000	6929300	6902500	C09511	--
pmb2657	Argininosuccinic acid	C10H18N4O6	Organic acids	2387-71-5	170700	160990	166710	195070	210320	213540	116850	120250	115270	C03406	ko00220,ko00250,ko01100,ko01110,ko01230
pmb0885	4-Oxo-9Z,11Z,13E,15E-Octadecatetraenoic Acid	C18H26O3	Lipids	-	34077	39041	38864	28925	37537	33814	37145	38624	39702	--	--
Cmwn005940	Dihydromikanolide	C15H16O6	Terpenoids	23758-04-5	13485000	13391000	14309000	13128000	13463000	13415000	16846000	16950000	16473000	C09397	--
Lmbn005443	13-KODE; (9Z,11E)-13-Oxooctadeca-9,11-dienoic acid*	C18H30O3	Lipids	54739-30-9	59192	60853	62104	57863	57249	54423	68026	66997	70183	C14765	ko00591
Zmpn003368	13S-Hydroxy-9Z,11E,15Z-octadecatrienoic acid*	C18H30O3	Lipids	87984-82-5	2866100	2821100	2800800	1583100	1591300	1608800	3169600	3057000	3146500	C16316	ko00592
pmb2787	9-Oxo-10E,12Z-octadecadienoic acid*	C18H30O3	Lipids	54232-59-6	302860	261030	288360	230000	251780	234510	363540	345960	365260	C14766	ko00591
Lmbn005369	13(S)-HODE;13(S)-Hydroxyoctadeca-9Z,11E-dienoic acid*	C18H32O3	Lipids	10219-69-9	18439000	18825000	18683000	15042000	15198000	15356000	21911000	22253000	22634000	C14762	ko00591
Rfmb091	9S-Hydroxy-10E,12Z-octadecadienoic acid*	C18H32O3	Lipids	15514-85-9	18266000	18607000	19389000	14950000	14382000	14421000	21964000	21752000	21923000	C14767	ko00591
Lmbn005662	9(10)-EpOME;(9R,10S)-(12Z)-9,10-Epoxyoctadecenoic acid*	C18H32O3	Lipids	16833-56-0	852970	829350	832810	663160	815840	803750	1136100	1131400	1163800	C14825	ko00591,ko01100
pme1474	5'-Deoxy-5'-(methylthio)adenosine	C11H15N5O3S	Nucleotides and derivatives	2457-80-9	2347700	2563600	2366700	3267500	3301100	3474700	4129700	3996000	3823700	C00170	ko00270,ko00908,ko01100
pmb0197	N7-Methylguanosine	C11H15N5O5	Nucleotides and derivatives	20244-86-4	170650	134270	148120	85367	72918	79101	83034	76502	119060	C20674	--
pmf0297	1-Eicosanol	C20H42O	Lipids	629-96-9	238690	239130	241250	277120	277200	274980	288000	289590	299210	--	--
pmp000548	Pratensein*	C16H12O6	Flavonoids	2284-31-3	8475400	8141200	8729900	5112100	5609400	5073200	7676900	8097800	7504700	C10520	ko00943
pmp000001	Hispidulin (5,7,4'-Trihydroxy-6-methoxyflavone)*	C16H12O6	Flavonoids	1447-88-7	8552200	8530800	8520900	5115600	5721200	5083100	7540400	7966300	7228100	C10058	--
Zmhn003257	5,7,2'-Trhiyroxy-8-methoxyflavone*	C16H12O6	Flavonoids	-	27655000	26111000	25806000	15804000	15730000	15113000	21740000	21614000	20832000	--	--
Zmhp003514	6,7,8-Tetrahydroxy-5-methoxyflavone*	C16H12O6	Flavonoids	-	8986200	8555900	8310400	5128500	5521800	5239000	7814900	7200000	7236200	--	--
mws0058	Diosmetin (5,7,3'-Trihydroxy-4'-methoxyflavone)*	C16H12O6	Flavonoids	520-34-3	511460	445600	446480	251040	239860	244620	347630	361730	355080	C10038	--
Lmjp004941	Rhamnocitrin (7-Methylkaempferol)*	C16H12O6	Flavonoids	569-92-6	8433500	8750300	8362700	5154600	5839200	5314800	7491900	7581200	7468000	C17059	--
pmb3142	Salicylic acid-2-O-glucoside	C13H16O8	Phenolic acids	10366-91-3	3908700	4663700	5258500	8694800	9061200	8955300	2740000	2853800	3309900	--	--
pmc1990	4'-Hydroxy-5,7-dimethoxyflavanone*	C17H16O5	Flavonoids	-	1429500	1673400	1444900	1561500	1612600	1796300	1930000	1973500	1634700	--	--
mws1564	Farrerol (6,8-Dimethyl-5,7,4'-trihydroxyflavanone)*	C17H16O5	Flavonoids	24211-30-1	940560	972350	1041600	1121800	1113500	1073200	1122100	1126100	1111000	C09734	--
pme2816	4-Oxoretinol	C20H28O2	Others	62702-55-0	31888	33404	27100	36359	32510	27662	10562	23408	20544	C16683	--
Zmyn005384	2R-Hydroxyoctadecanoic Acid	C18H36O3	Lipids	26633-48-7	136170	172420	155940	70611	90779	80357	107320	93792	108900	C03042	--
pmb3079	N-Acetyl-D-glucosamine-1-phosphate	C8H16NO9P	Others	6866-69-9	14418	50132	45586	21466	26317	29187	32530	33235	33420	C04256	--
Hmyp002315	3,5,7,4'-Tetrahydroxy-Coumaronochromone*	C15H10O7	Others	-	150260	179400	134010	160490	245860	194250	191940	255310	209990	--	--
Zmpn004713	Isoetin (5,7,2',4',5'-Pentahydroxyflavone)*	C15H10O7	Flavonoids	1621-84-7	6988.2	5856.8	8933	7243.5	8880.1	6051.1	11500	12650	9755.4	C10079	--
mws0463	Hesperetin*	C16H14O6	Flavonoids	520-33-2	8875.3	6918.9	7050.5	15400	15592	18416	16360	12618	14438	C01709	ko00941
Cmsp004086	Dihydrokaempferide*	C16H14O6	Flavonoids	137225-59-3	133120	167630	124250	187570	192980	284150	141710	222950	158900	--	--
Zmhn000892	4-O-Glucosyl-3,4-dihydroxybenzyl alcohol	C13H18O8	Phenolic acids	-	204370	211090	209970	202620	221590	227130	128830	120420	128120	--	--
mws0397	Cis-5,8,11,14,17-Eicosapentaenoic Acid	C20H30O2	Lipids	10417-94-4	19831	18793	21511	549.49	1526.1	1261.6	124.51	145.47	679.41	C06428	ko01040
mws1375	Nicotianamine	C12H21N3O6	Amino acids and derivatives	34441-14-0	43385	35280	39099	33187	33197	36871	30344	28262	27822	C05324	--
mws0044	Dihydroquercetin(Taxifolin)	C15H12O7	Flavonoids	480-18-2	16759	12378	7881.1	13103	11798	10589	15753	19204	19534	C01617	ko00941,ko01100,ko01110
mws0369	Arachidonic Acid	C20H32O2	Lipids	506-32-1	174840	192570	198860	22102	22907	25572	17942	16578	18368	C00219	ko00590,ko00591,ko01040,ko01100
mws0042	Epigallocatechin	C15H14O7	Flavonoids	970-74-1	6007.4	9960.7	6055.9	9615.7	9726.3	7404.7	14876	13515	12967	C12136	ko00941,ko01110
pmb0772	N-Cinnamoylserotonin	C19H18N2O2	Alkaloids	-	538370	479060	425910	556890	551560	564220	487930	516770	483690	--	--
pmb2855	L-Glutamine-O-glycoside	C11H20N2O8	Amino acids and derivatives	-	16901	17968	23851	12289	19593	11334	13750	17100	24793	--	--
pmn001610	Eicosadienoic acid	C20H36O2	Lipids	5598-38-9	2326200	2655700	2937800	1721900	2202900	2387400	1893800	2009400	1932400	C16525	ko01040
pmb2857	L-Glutamic acid-O-glycoside	C11H19NO9	Amino acids and derivatives	-	19713	17261	18420	14064	12762	13830	18298	18358	18911	--	--
pmb2791	9-Hydroperoxy-10E,12,15Z-octadecatrienoic acid	C18H30O4	Lipids	111004-08-1	189450	188380	191690	385670	179270	158140	203670	209070	190990	C16321	ko00592,ko01110
pme3967	2-(Dimethylamino)guanosine	C12H17N5O5	Nucleotides and derivatives	2140-67-2	706800	657850	701080	538320	507390	549760	355720	360100	357780	--	--
Lmbn004685	5S,8R-DiHODE; (5S,8R,9Z,12Z)-5,8-Dihydroxyoctadeca-9,12-dienoate	C18H32O4	Lipids	-	97364	99041	99684	127340	124780	131040	178880	175930	175270	C20186	ko00591
pmf0397	Arachidic acid	C20H40O2	Lipids	506-30-9	21885	22452	23148	26327	24899	29517	18011	19283	18775	C06425	ko01040
HJAP057	Dihydroxy-dimethoxyflavone*	C17H14O6	Flavonoids	-	805490	839320	893120	596180	588660	598800	489210	520500	478910	--	--
pmp000784	Cirsimaritin (4',5-dihydroxy-6,7-dimethoxyflavone)*	C17H14O6	Flavonoids	6601-62-3	11241	18065	16325	12496	9121.7	10730	8544.3	8630.3	7571.4	C17785	--
mws1174	3-O-Acetylpinobanksin*	C17H14O6	Flavonoids	52117-69-8	58172	51755	48311	112000	96301	121920	99994	89017	101860	C16418	ko00941
Cmzp002057	6-O-Acetylarbutin	C14H18O8	Phenolic acids	10338-88-2	6188.2	3786.8	6196.4	6298.1	4246.6	7624.2	10964	5875.2	5236.8	--	--
Lmbn005487	12,13-DHOME; (9Z)-12,13-Dihydroxyoctadec-9-enoic acid	C18H34O4	Lipids	263399-35-5	99252	98207	104800	89347	95063	93557	121230	123450	129350	C14829	ko00591
pmp000003	Nepetin (5,7,3',4'-Tetrahydroxy-6-methoxyflavone)*	C16H12O7	Flavonoids	520-11-6	1987200	2003000	2049600	2116800	2006600	2132300	2376800	2406800	2641700	--	--
Lmmn004912	Quercetin-3-O-methyl ether*	C16H12O7	Flavonoids	1486-70-0	941720	989190	982560	1066600	1054300	1024400	1380900	1381300	1330700	C04443	ko00944
Lmdp003808	Azaleatin (5-O-Methylquercetin)*	C16H12O7	Flavonoids	529-51-1	12602000	12548000	15287000	12405000	14184000	11445000	9747800	14648000	15221000	C10022	--
pmn001367	Protocatechuic acid-4-O-glucoside	C13H16O9	Phenolic acids	-	15074000	16799000	14231000	12657000	13211000	13270000	9308200	9172400	9812000	--	--
pme3459	Cafestol	C20H28O3	Terpenoids	469-83-0	76791	80639	86026	116440	119220	116520	94822	91257	75310	C09066	--
mws0032	Myricetin	C15H10O8	Flavonoids	529-44-2	22278	35975	36020	40802	52940	47322	40711	54362	40282	C10107	ko00941,ko00944,ko01110
Cmsp006026	Dihydrorhamnetin	C16H14O7	Flavonoids	-	271370	235970	235190	318010	278570	281820	314480	279840	292110	--	--
pmb0751	Trans-5-O-(p-Coumaroyl)shikimate	C16H16O7	Phenolic acids	-	88824	94984	77013	116500	77877	133490	77957	64401	62631	C02947	ko00940,ko00941,ko00945,ko01100,ko01110
mws0954	5-Hydroxy-6,8,11,14-eicosatetraenoic acid*	C20H32O3	Lipids	70608-72-9	3705.2	4363.4	4485.1	617.75	268.79	918.38	314.98	905.21	785.09	C04805	ko00590
mws0879	12S-Hydroxy-5Z,8Z,10E,14Z-eicosatetraenoic acid*	C20H32O3	Lipids	54397-83-0	16537	17301	16356	32259	30731	31790	9976.5	8748.9	11125	C14777	ko00590
pme3174	Cytidine 5'-monophosphate(Cytidylic acid)	C9H14N3O8P	Nucleotides and derivatives	63-37-6	17462	17055	25352	38514	23931	22356	42126	46458	45244	C00055	ko00240,ko01100
pme3188	Uridine 5'-monophosphate	C9H13N2O9P	Nucleotides and derivatives	58-97-9	176460	170780	174300	276950	214080	236940	411270	492050	426770	C00105	ko00240,ko01100
Lmbp003825	Skimmin (7-Hydroxycoumarin-7-O-glucoside)	C15H16O8	Lignans and Coumarins	93-39-0	1829100	2346600	1987900	3240200	3052300	3750800	2589700	3244600	3029500	--	--
mws0983	N-Oleoylethanolamine	C20H39NO2	Alkaloids	111-58-0	586490	577790	606840	239430	237640	239460	758350	754290	783790	C20792	--
Zmhn002301	p-Coumaric acid-4-O-glucoside	C15H18O8	Phenolic acids	117405-48-8	3096900	3487400	3174300	4558800	4848100	5000200	2446400	2612800	2766200	C06739	--
Lmsp008264	4'-Hydroxy-5,6,7-trimethoxyflavone	C18H16O6	Flavonoids	6938-18-7	26368	23141	24228	39852	41695	35911	21991	16181	22059	C14986	--
pmn001691	9,12,13-Trihydroxy-10,15-octadecadienoic acid	C18H32O5	Lipids	-	49727	47788	39072	54213	47025	52570	77395	76341	65606	--	--
mws0884	Cyclic 3',5'-Adenylic acid	C10H12N5O6P	Nucleotides and derivatives	60-92-4	63349	49916	59141	27541	23322	30398	22861	29467	13076	C00575	ko00230,ko01100
Lmjp005016	Cirsiliol (3',4',5-Trihydroxy-6,7-Dimethoxyflavone)*	C17H14O7	Flavonoids	34334-69-5	8984700	9388000	7966000	15392000	15815000	14442000	9266900	8534600	8760000	C10033	--
pmp000004	4',5,7-Trihydroxy-3',6-dimethoxyflavone (Jaceosidin)*	C17H14O7	Flavonoids	18085-97-7	15036000	16089000	16482000	18099000	18207000	17534000	14277000	13232000	12024000	--	--
Lmsp008681	5-Hydroxy-7,8,4'-Trimethoxyflavanone	C18H18O6	Flavonoids	-	9	9	9	9	9	9	9	9	9	--	--
Lmbn003970	9,12,13-TriHOME; 9(S),12(S),13(S)-Trihydroxy-10(E)-octadecenoic acid*	C18H34O5	Lipids	97134-11-7	2256700	2361800	2189600	3206800	2951200	3159800	4566300	4151300	4100400	C14833	ko00591
Lmbn004240	9,10-Dihydroxy-12,13-epoxyoctadecanoic acid*	C18H34O5	Lipids	-	256440	252610	243790	282880	262980	280850	279820	270590	290610	C14837	ko00591
pmn001694	9,10,13-Trihydroxy-11-Octadecenoic Acid*	C18H34O5	Lipids	29907-57-1	1677800	1527200	1632800	2107800	2076500	2071200	3189400	3001400	2798900	C14835	ko00591
pmp001284	Monopalmitin	C19H38O4	Lipids	542-44-9	76609	100880	90665	90137	103130	89512	81955	65881	77562	--	--
pme3184	2'-Deoxyadenosine-5'-monophosphate	C10H14N5O6P	Nucleotides and derivatives	653-63-4	41831	33504	37338	24423	28142	25036	41823	44372	44878	C00360	ko00230,ko01100
pmb0789	Pyridoxine-5'-O-glucoside	C14H21NO8	Others	-	124490	129150	128140	23126	36140	44470	104270	100170	94621	C03996	--
pmc0066	2'-Deoxyinosine-5'-monophosphate	C10H13N4O7P	Nucleotides and derivatives	3393-18-8	11129000	11290000	10981000	9809700	9711300	9115900	7524100	7630100	7400900	C06196	ko00230
Lmpn007255	Patuletin (Quercetagetin-6-methyl ether)	C16H12O8	Flavonoids	519-96-0	136300	134610	145520	147800	145630	167100	228110	205730	215620	C10118	--
pmn001518	1-O-Galloyl-D-glucose	C13H16O10	Phenolic acids	58511-73-2	2513200	2427600	2442900	1110900	899720	1022200	1046400	1037600	1047000	C01158	--
pmp001012	6-Hydroxy-1,2,3,7-tetramethoxy-xanthone	C17H16O7	Others	-	427550	452360	467930	503840	498170	528540	353860	392240	339680	--	--
Hmln002806	5-O-Caffeoylshikimic acid	C16H16O8	Phenolic acids	180981-12-8	262100	220070	276180	112690	127020	96544	290360	318390	292660	C10434	ko00940,ko00941,ko00945,ko01100,ko01110
pma6460	4-O-p-Coumaroylquinic acid	C16H18O8	Phenolic acids	32451-86-8	92011	105500	87800	116050	121840	140510	54606	39791	50417	C10441	--
Zmyn000083	D-Glucose 1,6-bisphosphate	C6H14O12P2	Others	10139-18-1	34820	40244	39860	27685	29438	27861	23927	24953	23949	C01231	ko00500,ko01100
mws1015	Esculin (6,7-DihydroxyCoumarin-6-glucoside)*	C15H16O9	Lignans and Coumarins	531-75-9	19995000	17912000	20260000	11843000	11828000	9839000	7052400	7058400	6969100	C09264	--
Zmpn002553	Cichoriin*	C15H16O9	Others	531-58-8	19069000	20109000	20008000	12469000	11450000	10994000	7021700	7611300	7925800	C09206	--
pmn001420	1-O-[(E)-Caffeoyl]-D-glucose	C15H18O9	Phenolic acids	-	1301500	1390000	1352400	1146000	1153400	1167400	997800	961140	1038200	--	--
Lmsp009872	5,7,3',4'-Tetramethoxyflavone*	C19H18O6	Flavonoids	855-97-0	1329.1	2369.3	1499.6	1573.9	1622.3	9	16032	16992	15623	--	--
Lmcp007240	5,6,7,4'-Tetramethoxyflavone*	C19H18O6	Flavonoids	1168-42-9	18798	16262	14711	7672.2	7629.6	6634.1	12602	13682	12192	C14472	--
mws1333	Melibiose*	C12H22O11	Others	585-99-9	1254600	1104700	1322100	555290	567680	500770	551490	699000	522120	C05402	ko00052,ko01100,ko02010
mws5038	Isomaltulose*	C12H22O11	Others	13718-94-0	3083800	2476300	1914500	1077600	1249700	1426200	1022400	955980	1383500	C01742	--
mws0264	D-(+)-Trehalose*	C12H22O11	Others	99-20-7	1558000	1189100	1578300	716200	634440	526310	689230	664560	594610	C01083	ko00500,ko01100,ko01110,ko02010
pme0519	D-(+)-Sucrose*	C12H22O11	Others	57-50-1	4363200	4852800	5404400	2018200	2118500	2014000	1839200	2136200	1887800	C00089	ko00052,ko00500,ko01100,ko01110,ko02010
MA10039641	Lactobiose*	C12H22O11	Others	63-42-3	2755200	2368600	3137000	1068500	1151900	916170	1184000	860320	914500	C00243	ko00052,ko01100,ko02010
mws1080	Galactinol*	C12H22O11	Others	3687-64-7	9393300	9042500	9272500	3835700	3676400	3006800	3499800	4171200	3835600	C01235	ko00052,ko01100
mws0906	Coniferin	C16H22O8	Phenolic acids	531-29-3	289960	248990	270270	243310	203020	202510	356850	383690	276210	C00761	ko00940
pmb2211	Cocamidopropyl betaine	C19H38N2O3	Alkaloids	4292-10-8	269620	300100	260280	166810	139040	121280	82005	94671	69075	--	--
Lmmn000774	Dihydrocaffeoylglucose	C15H20O9	Phenolic acids	-	335620	345560	358390	447930	442570	450670	262270	235730	271980	--	--
mws0609	Guanosine 3',5'-cyclic monophosphate	C10H12N5O7P	Nucleotides and derivatives	7665-99-8	432910	462570	431550	681090	616540	702540	1045600	1027000	971960	C00942	ko00230,ko01100
mws1002	Syringetin	C17H14O8	Flavonoids	4423-37-4	13551	16553	13105	16150	12512	16269	30750	58902	26140	C11620	ko00944
mws0874	3'-Adenylic Acid*	C10H14N5O7P	Nucleotides and derivatives	84-21-9	75385	230370	183550	39817	73186	120110	49624	23020	39872	C01367	ko00230,ko01100
pmb0981	Adenosine 5'-monophosphate*	C10H14N5O7P	Nucleotides and derivatives	61-19-8	2377000	2465900	2643700	1293500	1288800	1146800	1249000	1405700	1265800	C00020	ko00230,ko00908,ko01100,ko01110
pmb1562	1-Stearidonoyl-Glycerol	C21H34O4	Lipids	-	138140	142580	132340	106800	117990	121150	129550	125300	110290	--	--
Lmhp011562	1-α-Linolenoyl-glycerol	C21H36O4	Lipids	-	1362800	1533500	1627400	1792100	1817800	1743100	1041300	1240600	1183300	--	--
pme1816	Neochlorogenic acid(5-O-Caffeoylquinic acid)*	C16H18O9	Phenolic acids	906-33-2	1096100	1107900	1122700	1228000	1318800	1331800	1361500	1278600	1331000	C17147	--
mws0178	Chlorogenic acid*	C16H18O9	Phenolic acids	327-97-9	13070000	13517000	14377000	14786000	16789000	17490000	15673000	14573000	14933000	C00852	ko00940,ko00941,ko00945,ko01110
mws1077	Scopoletin-7-O-glucoside (Scopolin)*	C16H18O9	Lignans and Coumarins	531-44-2	10542000	10110000	9416700	15057000	15451000	15561000	13875000	14387000	13088000	C01527	ko00940,ko01110
Lmhp112042	1-Linoleoylglycerol	C21H38O4	Lipids	2277-28-3	944060	981730	1028800	1244300	1271000	1318500	707500	850590	846150	--	--
Zmhn002334	6-O-Feruloyl-D-glucose	C16H20O9	Phenolic acids	137887-25-3	213310	235860	196400	122100	117140	93426	171240	150900	162450	--	--
pmp000008	5-Hydroxy-6,7,3',4'-tetramethoxyflavone*	C19H18O7	Flavonoids	21763-80-4	6553.7	6795.1	8002.7	2721	3100.4	2255.4	3396.6	2037.6	1827.8	--	--
Lmjp007279	Penduletin 4'-Methyl Ether (5-Hydroxy-3,6,7,4'-Tetramethoxyflavone)*	C19H18O7	Flavonoids	14787-34-9	6458.6	6709.5	4217.7	2487.9	3029.6	3731.6	5277.6	6079.7	4855.8	--	--
mws1526	Sweroside	C16H22O9	Terpenoids	14215-86-2	42056	40470	34607	82347	95735	88791	98572	78986	74999	C17071	--
mws0097	Pinoresinol	C20H22O6	Lignans and Coumarins	487-36-5	164280	187620	181430	279890	272960	275970	173600	174520	169460	C05366	ko00998,ko01110
pmb0998	Guanosine 5'-monophosphate	C10H14N5O8P	Nucleotides and derivatives	85-32-5	46261	50270	48505	20456	11616	15902	19611	15207	18760	C00144	ko00230,ko01100
mws5040	Turanose	C12H21O11Na	Others	547-25-1	78463	91434	97132	45278	26925	25902	54896	66613	46545	C19636	--
Lmgp003270	Scopoletin-7-O-glucuronide	C16H16O10	Lignans and Coumarins	132752-65-9	2530300	2417700	2196800	3529100	3705300	3746000	2714700	3026600	2618400	--	--
mws0179	Chlorogenic acid methyl ester*	C17H20O9	Phenolic acids	29708-87-0	673670	574180	662300	870620	988110	846050	705000	764920	691980	--	--
pmb0752	3-O-Feruloylquinic acid*	C17H20O9	Phenolic acids	1899-29-2	563290	531010	533050	798830	833460	788070	773950	781050	806230	C02572	--
Lmbp002255	Fraxetin-8-O-glucoside (Fraxin)	C16H18O10	Lignans and Coumarins	524-30-1	148870	142090	161480	179260	196820	222150	171460	184470	164630	C09266	--
pmn001695	Trihydroxycinnamoylquinic acid	C16H20O10	Phenolic acids	-	1073900	1030800	1128700	13742000	13257000	13502000	8071600	7424700	7954300	--	--
mws0011	Syringin	C17H24O9	Phenolic acids	118-34-3	34956	31801	38821	21286	11193	18913	38228	31667	21864	C01533	ko00940
Lmsp009394	3',4',5,6,7-Pentamethoxyflavanone	C20H22O7	Flavonoids	-	10059	9843.3	10893	2314.5	2007.1	2110.7	17229	15470	17118	--	--
mws0232	Riboflavin	C17H20N4O6	Others	83-88-5	1525800	1487000	1585600	1141400	1330100	1207900	2055100	2005400	1794400	C00255	ko00740,ko01100,ko01110,ko02010
pme3337	Succinyladenosine	C14H17N5O8	Nucleotides and derivatives	4542-23-8	6965600	7183100	7307600	5134900	5623000	5356000	7113400	7720400	7221700	--	--
pme1286	S-(5'-Adenosy)-L-homocysteine	C14H20N6O5S	Amino acids and derivatives	979-92-0	14595	10140	18983	26764	24032	27668	17010	15137	12439	C00021	ko00270,ko01100,ko01230
HJN003	1-O-Sinapoyl-D-glucose	C17H22O10	Phenolic acids	-	39316	45151	34083	16561	11587	9240.1	22609	23264	37058	C01175	ko00940
pma0110	4-O-Sinapoylquinic acid	C18H22O10	Phenolic acids	-	49266	38462	43515	21422	27236	25480	21744	34477	27752	--	--
pme3007	Uridine 5'-diphosphate	C9H14N2O12P2	Nucleotides and derivatives	27821-45-0	69873	69495	63100	39493	36822	34194	60130	63159	60527	C00015	ko00240,ko00908,ko01100
pmp000114	5,6,7,8,3',4'-Hexamethoxyflavanone	C21H24O8	Flavonoids	-	13422	14509	11730	9138	9911.1	11558	10708	14627	13135	--	--
pmb2165	LysoPC 10:0	C18H38NO7P	Lipids	22248-63-1	82173	82610	72731	55344	55133	62120	122810	142800	132140	--	--
Cmbp005523	1,3-O-Dicaffeoylglycerol*	C21H20O9	Lipids	-	59000	50748	35353	65835	79216	54556	127610	94555	92316	--	--
Lmyp005841	Chrysin-7-O-glucoside*	C21H20O9	Flavonoids	31025-53-3	22750	19435	25705	19832	18415	22341	13002	13407	10243	--	--
pmn001637	Kaempferol-3-O-arabinoside (Juglanin)	C20H18O10	Flavonoids	5041-67-8	405090	367820	407730	701170	756360	750980	486780	446840	440500	--	--
pmn001663	Syringaresinol	C22H26O8	Lignans and Coumarins	21453-69-0	17525	13071	14829	17935	20439	17164	15322	18637	16407	C10889	--
mws2523	Trehalose 6-phosphate	C12H23O14P	Others	4484-88-2	87769	82999	93036	105310	130390	121100	110480	119740	116900	C00689	ko00500,ko01100,ko01110
pmb0864	LysoPE 14:0	C19H40NO7P	Lipids	-	68985	70880	76775	91741	88532	76965	95808	89988	98522	--	--
pme2117	Adenosine 5'-diphosphate	C10H15N5O10P2	Nucleotides and derivatives	58-64-0	281700	286960	263670	123820	99444	82662	143590	130660	150290	C00008	ko00190,ko00195,ko00230,ko00908,ko01100,ko01110
pmp001249	Caffeoylcholine-5-O-glucoside*	C20H30NO9+	Alkaloids	-	10539	11794	12739	11241	12326	5869.2	18546	21374	21375	--	--
pmp001248	Caffeoylcholine-4-O-glucoside*	C20H30NO9+	Alkaloids	-	142950	95365	166710	121760	130710	135390	288360	299970	262500	--	--
Lmhn002574	Caffeoyl(p-Hydroxybenzoyl)tartaric acid	C20H16O11	Phenolic acids	-	1046400	901140	896800	670150	700040	746540	2248100	2151200	2351400	--	--
mws0919	Kaempferol-3-O-rhamnoside (Afzelin)(Kaempferin)*	C21H20O10	Flavonoids	482-39-3	9489100	9285000	9680500	22860000	24063000	23823000	14057000	13704000	12720000	C16911	ko00944
mws0048	Apigenin-8-C-Glucoside (Vitexin)*	C21H20O10	Flavonoids	3681-93-4	1881.8	2481.8	1391.5	2156.5	777.88	3114.7	3077.9	4508.4	3779.3	C01460	ko00941,ko00944
pme0321	Kaempferol-7-O-rhamnoside*	C21H20O10	Flavonoids	20196-89-8	8014200	7990700	8125400	19339000	21805000	20825000	11295000	10827000	10620000	--	--
mws2186	Avicularin*	C20H18O11	Flavonoids	572-30-5	949730	939890	873970	1397300	1239700	1190300	1487100	1398300	1557500	--	--
mws4183	Quercetin-3-O-arabinoside (Guaijaverin)*	C20H18O11	Flavonoids	22255-13-6	115870	129860	127110	140370	161530	146730	170700	156760	147460	--	--
Lmdp003509	Quercetin-3-O-xyloside (Reynoutrin)*	C20H18O11	Flavonoids	549-32-6	987760	981990	910930	1404900	1536400	1272100	1563800	1656300	1523600	--	--
mws1179	Naringenin-7-O-glucoside (Prunin)*	C21H22O10	Flavonoids	529-55-5	1356300	1388900	1428200	2245100	2366600	2414800	1257500	1237000	1079300	C09099	ko00941
Lmlp006175	Isosalipurposide (Phlorizin Chalcone)*	C21H22O10	Flavonoids	4547-85-7	2366500	2468100	2636100	3441000	3566700	3152600	2945100	2850000	2612500	C16406	ko00941
Cmzn005251	6-O-Caffeoylarbutin*	C21H22O10	Phenolic acids	136172-60-6	355500	376380	397500	252180	368280	357030	336670	274300	314720	--	--
Lmqn008975	PA(18:2/0:0)	C21H39O7P	Lipids	-	704910	872070	528600	337070	334300	442020	337470	335650	86571	--	--
HJN055	Dihydrocharcone-4'-O-glucoside*	C21H24O10	Others	-	115970	126120	99849	95297	92157	68949	87008	93410	85356	--	--
mws2118	Phloretin-2'-O-glucoside (Phlorizin)*	C21H24O10	Flavonoids	60-81-1	301080	331680	324270	407010	389300	451100	402250	353260	377370	C01604	ko00941,ko01110
Lmhp008440	LysoPE 15:1	C20H40NO7P	Lipids	-	5849.2	8249.6	6187.8	9505.5	12755	9342.7	12368	5835.8	9405.6	--	--
Lmhp009187	LysoPE 15:0*	C20H42NO7P	Lipids	-	70506	70094	67593	60416	70264	65995	84961	90345	92170	--	--
pmb0862	LysoPC 12:0*	C20H42NO7P	Lipids	20559-18-6	392030	354450	357440	437400	419540	420160	419540	433770	402820	--	--
mws0430	Folic acid	C19H19N7O6	Others	59-30-3	6722.9	6068.3	8219.5	31860	27169	40929	13801	16865	10545	C00504	ko00670,ko00790,ko01100
pmp000573	Acacetin-7-O-galactoside*	C22H22O10	Flavonoids	-	8722	8340.1	3873.1	17769	19784	14540	10206	12968	12195	--	--
Zmhn002909	6-O-Glucosyl-caffeoylbenzoic acid*	C22H22O10	Phenolic acids	-	286520	297440	290950	949860	921310	909820	428180	439680	472280	--	--
mws0089	Kaempferol-7-O-glucoside*	C21H20O11	Flavonoids	16290-07-6	14060000	14324000	12643000	25200000	23786000	24426000	16318000	14020000	14511000	--	--
mws0045	Quercetin-3-O-rhamnoside(Quercitrin)*	C21H20O11	Flavonoids	522-12-3	539150	483100	486330	1063000	1139500	1076600	923640	887290	880110	C01750	ko00944
mws1299	Luteolin-8-C-glucoside (Orientin)*	C21H20O11	Flavonoids	28608-75-5	9	9	9	9	9	9	9	9	9	C10114	--
Xmyp005654	Kaempferol-4'-O-glucoside*	C21H20O11	Flavonoids	-	1020600	1557900	1687700	3430100	4157800	3423800	2410900	1927700	2096200	--	--
mws2209	Kaempferol-3-O-glucoside (Astragalin)*	C21H20O11	Flavonoids	480-10-4	7501800	6881800	7114800	10642000	9278500	10742000	7487300	6619500	6349200	C12249	ko00944,ko01110
Lmlp003531	Luteolin-3'-O-glucoside*	C21H20O11	Flavonoids	5154-41-6	949020	944160	1033600	1491000	1547700	1449700	1020700	1147500	820940	--	--
pme2459	Luteolin-7-O-glucoside (Cynaroside)*	C21H20O11	Flavonoids	5373-11-5	58734	76068	116510	157270	144420	92330	52999	65759	150890	C03951	ko00944
mws0913	Kaempferol-3-O-galactoside (Trifolin)*	C21H20O11	Flavonoids	23627-87-4	12641000	15083000	15697000	27628000	24550000	27945000	17787000	16270000	17292000	C12626	ko00944
pmn001716	Carthamone*	C21H20O11	Flavonoids	86579-00-2	29722	28071	16951	35904	27166	28393	30411	31582	33096	C08598	--
Hmpp003270	Luteolin-4'-O-glucoside*	C21H20O11	Flavonoids	6920-38-3	1025900	1196800	1118400	1681400	1527800	1350800	1157100	836430	1060900	--	--
Lmlp005236	Dihydrokaempferol-3-O-glucoside*	C21H22O11	Flavonoids	1049-08-8	927650	953890	682260	2197100	2475700	2344000	1176800	1274500	1127700	--	--
HJN086	Eriodictyol-3'-O-glucoside*	C21H22O11	Flavonoids	-	604830	563570	642130	607780	605170	560090	790210	742910	798540	--	--
Lmmn004625	Dihydrokaempferol-7-O-glucoside*	C21H22O11	Flavonoids	-	660360	591890	562780	543310	670620	644770	794960	875460	804520	--	--
pmb3023	Eriodictyol-8-C-glucoside*	C21H22O11	Flavonoids	1023271-51-3	800450	816460	775160	871980	831690	837950	486120	547310	567110	--	--
Lmhp009034	LysoPE 16:1	C21H42NO7P	Lipids	-	171920	174370	120540	156320	181160	176980	111100	148050	125340	--	--
Hmpn005101	Sieboldin	C21H24O11	Flavonoids	18777-73-6	15779	22840	32583	18108	24558	25923	2691.2	2339.9	3323.3	--	--
pmb0876	LysoPE 16:0	C21H44NO7P	Lipids	53862-35-4	17873000	17612000	18541000	17978000	20744000	18862000	22490000	22488000	22870000	--	--
mws0852	Methotrexate	C20H22N8O5	Nucleotides and derivatives	59-05-2	65432	90253	87552	67735	65498	57227	58335	76194	78823	C01937	--
pmb0464	L-Aspartic acid-O-diglucoside	C16H27NO14	Amino acids and derivatives	-	861780	814490	1055900	321150	283730	289010	639620	755760	621600	--	--
pme2287	Thiamine pyrophosphate	C12H19ClN4O7P2S	Others	154-87-0	32235	40001	42580	14065	24694	19281	13057	11055	11080	C00068	ko00010,ko00020,ko00280,ko00620,ko00640,ko00730,ko01100
pmb2654	Anthranilate-1-O-Sophoroside	C19H27NO12	Phenolic acids	-	3797100	3348300	3222900	1296100	1045800	1022400	814180	943860	1155400	--	--
mws4167	Luteolin-7-O-glucuronide	C21H18O12	Flavonoids	29741-10-4	9	9	9	9	9	9	9	9	9	C03515	ko00944
Lmmp002795	Pratensein-7-O-glucoside*	C22H22O11	Flavonoids	36191-03-4	515690	479730	521300	1425700	1612900	1417500	674920	595570	663580	--	--
Hmcp002539	Isorhamnetin-3-O-rhamnoside*	C22H22O11	Flavonoids	-	2544500	1764800	2511000	2168500	2047600	3372900	1816900	2605200	1778000	--	--
Lmjp003655	6-C-MethylKaempferol-3-glucoside*	C22H22O11	Flavonoids	-	3427800	3615800	3082500	1814300	1776500	1537600	3284900	3297800	3382700	--	--
pmp000233	Swertiajaponin*	C22H22O11	Flavonoids	6980-25-2	9	9	9	9	9	9	9	9	9	C10187	--
pmp000579	Diosmetin-7-O-galactoside*	C22H22O11	Flavonoids	-	3297300	3559200	3509300	1728400	1907300	1700300	2969100	3005200	3152200	--	--
pmb3012	Chrysoeriol-7-O-glucoside*	C22H22O11	Flavonoids	19993-32-9	415800	503230	541650	449730	460520	428380	425740	405250	497810	--	--
mws0061	Quercetin-3-O-galactoside (Hyperin)*	C21H20O12	Flavonoids	482-36-0	4570200	3585600	4691100	5023700	5352800	4874700	4450700	4598600	4419400	C10073	--
mws0091	Quercetin-3-O-glucoside (Isoquercitrin)*	C21H20O12	Flavonoids	482-35-9	3867700	4091300	5095500	5561300	5546600	5349200	5232300	5237900	5062400	C05623	ko00944,ko01100,ko01110
pmp001309	6-Hydroxykaempferol-7-O-glucoside*	C21H20O12	Flavonoids	-	5861800	5407000	6094500	8194600	8971100	7425400	9662400	7759100	7920800	--	--
mws1329	Quercetin-7-O-glucoside*	C21H20O12	Flavonoids	491-50-9	7567400	7532300	7792600	9078500	8635500	9572700	8584500	9460800	10015000	C12639	--
mws0856	Spiraeoside*	C21H20O12	Flavonoids	20229-56-5	8319400	8189000	8331500	8996700	11025000	11033000	10118000	10779000	10863000	--	--
Lmhp009769	LysoPE 17:1	C22H44NO7P	Lipids	-	67607	53776	78591	61124	74605	55956	81883	86231	89247	--	--
pmd0130	LysoPC 14:0	C22H46NO7P	Lipids	20559-16-4	161570	139280	144800	94401	90300	76088	81582	72302	74198	--	--
Hmmp002121	Isorhamnetin-3-O-gallate	C23H16O11	Flavonoids	-	94736	101780	129450	78267	108140	102030	86545	106370	80372	--	--
Zmhn002508	4-p-Cumaroyl-rhamnosyl-(1→6)-D-glucose	C21H28O12	Phenolic acids	-	54823	46564	56750	24709	38851	41460	77534	78257	85979	--	--
pmb1912	10-Formyltetrahydrofuran	C20H23N7O7	Alkaloids	2800-34-2	21950000	21631000	21834000	10597000	12036000	10968000	6435300	6686900	6254900	C00234	ko00670,ko00970,ko01100,ko01200
Lmhp008233	LysoPE 18:4	C23H40NO7P	Lipids	-	10928	13051	9945.4	3764.2	2209.8	3617.4	3647.8	2417.8	3487.6	--	--
mws1714	Chicoric Acid	C22H18O12	Phenolic acids	70831-56-0	15423	9443.7	6833.3	6955.8	14109	4313.2	36439	28831	35572	C10437	--
Lmhp008801	LysoPE 18:3	C23H42NO7P	Lipids	-	932890	1280600	999820	987420	1209800	940390	1474200	1603500	1420900	--	--
pmp000583	Diosmetin-7-O-glucuronide	C22H20O12	Flavonoids	35110-20-4	9	9	9	9	9	9	9	9	9	--	--
pmb0881	LysoPE 18:2	C23H44NO7P	Lipids	-	69467	82090	76568	53550	67210	77629	68344	97541	95316	--	--
Lmmp003783	Quercetin-3-O-glucuronide	C21H18O13	Flavonoids	-	9214.6	7082.3	8694.7	16692	20769	19274	11492	10772	9358	--	--
Lmjp002906	Rhamnetin-3-O-Glucoside*	C22H22O12	Flavonoids	27875-34-9	1454700	1517700	1624300	1580600	1648100	1842900	1398000	1171800	1125100	--	--
Lmjp003044	Isorhamnetin-3-O-Glucoside*	C22H22O12	Flavonoids	5041-82-7	26431000	28243000	27648000	28661000	31017000	27762000	25822000	27144000	27624000	--	--
Lmyp004444	Tricin-4'-methylether-3'-O-glucoside*	C22H22O12	Flavonoids	-	1439200	1735600	1541300	2061700	2108600	2175900	1133300	1373700	1128800	--	--
pmb2260	LysoPC 15:1*	C23H46NO7P	Lipids	-	39834	54013	58516	75000	77546	97919	80030	83703	85683	--	--
mws0289	LysoPE 18:1*	C23H46NO7P	Lipids	89576-29-4	821400	636610	726250	713610	786350	706720	773030	1021200	807460	--	--
pmb2319	LysoPC 15:0*	C23H48NO7P	Lipids	108273-89-8	72825	38042	51323	45021	45997	38345	43644	31703	30865	--	--
pmb0883	LysoPE 18:0*	C23H48NO7P	Lipids	69747-55-3	290320	279270	304780	236270	265720	245360	291030	304590	281590	--	--
HJN104	Dihydromyricetin-3-O-glucoside	C21H22O13	Flavonoids	-	16258	19798	17326	17270	14982	14453	18052	16729	15432	--	--
pmf0454	Silibinin	C25H22O10	Flavonoids	22888-70-6	29036	25981	23637	16369	14400	17815	21340	18873	13129	C07610	--
pma0680	N1-Caffeoyl-N10-Feruloylspermidine	C26H33N3O6	Alkaloids	-	8542.7	9625.4	13409	7548.7	11936	9966.2	5419.1	3390.2	6830.1	--	--
Hmyn007168	LysoPG 16:0	C22H45O9P	Lipids	-	393250	411060	378640	133770	153220	184340	253340	186200	104600	--	--
Lmmn000214	Solatriose	C18H32O15	Others	528-40-5	769360	521850	749960	181180	176060	142120	230480	233810	233130	--	--
Lmmn003398	Kaempferol-3-O-(6''-acetyl)glucoside	C23H22O12	Flavonoids	-	8780700	8036400	10100000	11155000	14985000	15472000	8267200	10005000	9354100	--	--
pma1303	LysoPC 16:2	C24H46NO7P	Lipids	-	64229	54095	49992	91904	66352	91422	65487	58763	68700	--	--
Lmgp004829	5,7,4'-Trihydroxy-6,8-dimethoxyisoflavone-7-O-galactosides*	C23H24O12	Flavonoids	-	901540	864550	811720	442480	477610	442890	800930	761740	690080	--	--
pmb0736	Tricin-7-O-Glucoside*	C23H24O12	Flavonoids	32769-01-0	656550	751960	864210	413810	445400	484520	627820	717810	527700	--	--
pmp001270	LysoPC 16:1	C24H48NO7P	Lipids	76790-27-7	426090	767220	719970	1110900	885330	772390	964650	1047200	1148600	--	--
HJAP005	Laricitrin-3-O-glucoside*	C22H22O13	Flavonoids	39986-90-8	9372100	8928900	9730900	7717700	7823700	7896100	10506000	11504000	10764000	--	--
Lmjp003231	Patuletin-3-O-glucoside*	C22H22O13	Flavonoids	-	7341800	6852900	6897300	5513500	6329100	5556500	8055000	7859200	8664900	--	--
HJN054	Secoisolariciresinol-9'-O-xyloside	C25H34O10	Lignans and Coumarins	-	4008.8	7585.4	7615.7	8435.6	7772.1	5412.9	6683	7500.8	7536.4	--	--
pmb0855	LysoPC 16:0	C24H50NO7P	Lipids	17364-16-8	49386000	52724000	50256000	69422000	73317000	79960000	63750000	66755000	69384000	--	--
Lmgp003989	Dicaffeoylshikimic acid	C25H22O11	Phenolic acids	-	6577800	7462900	5843000	5643800	6008700	7735400	5019400	6851700	5336700	--	--
Lmhp008688	LysoPE 20:5	C25H42NO7P	Lipids	-	39227	39789	34452	16148	18289	17851	15151	17024	12428	--	--
pmb3061	5-O-p-Coumaroylquinic acid O-glucoside	C22H28O13	Phenolic acids	-	14958	14636	16157	17413	11794	15449	8659.8	8344.5	11736	--	--
pma0825	Chrysin-7-O-(6''-malonyl)glucoside	C24H22O12	Flavonoids	-	120310	109590	119120	57952	56975	53908	71599	70982	72090	--	--
Lmhp010040	LysoPE 20:3	C25H46NO7P	Lipids	-	11496	9788.4	10870	5012.1	4686.7	7348.9	12270	8387.8	10577	--	--
mws1589	D-Panose*	C18H32O16	Others	33401-87-5	23755	15006	25600	51000	55877	43530	20019	11967	14428	C00713	--
pme2125	Raffinose*	C18H32O16	Others	512-69-6	69622	53694	51597	100480	93142	78828	23488	20841	28891	C00492	ko00052,ko01100,ko02010
pme0500	D-(+)-Melezitose*	C18H32O16	Others	597-12-6	40789	57051	56237	125010	134340	124310	30821	25310	28203	C08243	--
Lmhp008718	LysoPC 17:2	C25H48NO7P	Lipids	-	148750	167870	148860	139270	125640	121990	143060	162400	147700	--	--
Zmsp004363	Quercetin-3-O-(6''-acetyl)glucoside*	C23H22O13	Flavonoids	-	22352	22384	26030	20124	22709	21991	31126	51753	44127	--	--
Hmln002199	Quercetin-3-O-(6''-acetyl)galactoside*	C23H22O13	Flavonoids	-	142190	328600	486740	307280	395300	443100	248080	251010	569320	--	--
pmp000013	Eupatilin-7-O-glucoside	C24H26O12	Flavonoids	-	132270	119580	76284	24372	25187	22981	18093	11188	15712	--	--
Lmhp009590	LysoPC 17:1	C25H50NO7P	Lipids	-	174570	172450	179490	169980	133940	144010	169820	198370	172280	--	--
Hmcp002187	Limocitrin-3-O-galactoside*	C23H24O13	Flavonoids	-	2188400	2446300	2356100	1671200	1761000	1706300	3224200	3074600	3117400	--	--
Hmcp002399	Limocitrin-3-O-glucoside*	C23H24O13	Flavonoids	-	12118000	11364000	10856000	4604600	5113100	4996800	10785000	10736000	9734400	--	--
HJAP006	Syringetin-7-O-glucoside*	C23H24O13	Flavonoids	-	2492800	2493000	2378200	1877400	1895000	1835300	2958900	2922800	2798700	--	--
pmb2406	LysoPC 17:0	C25H52NO7P	Lipids	50930-23-9	40118	42476	29562	41114	21955	28580	25924	48158	35006	--	--
Lmgp004518	Caffeoylferuloylshikimic acid	C26H24O11	Phenolic acids	-	35781000	36183000	36344000	31911000	33949000	32384000	37161000	35021000	34798000	--	--
Lmhp009526	2-α-Linolenoyl-glycerol-1-O-glucoside	C27H46O9	Lipids	-	256350	240200	177010	184670	233990	166590	169880	155890	137870	--	--
Hmqp006235	LysoPC 18:4	C21H46N3O9P	Lipids	-	70400	76790	72627	20146	25130	25141	28298	41974	35928	--	--
pmn001384	Isochlorogenic acid C*	C25H24O12	Phenolic acids	57378-72-0	18705000	21306000	19965000	20749000	21173000	24789000	23178000	20891000	22175000	--	--
pmn001382	Isochlorogenic acid A*	C25H24O12	Phenolic acids	2450-53-5	20800000	17100000	21599000	20757000	21497000	24822000	24548000	20954000	21170000	--	--
mws1584	1,3-O-Dicaffeoylquinic Acid (Cynarin)*	C25H24O12	Phenolic acids	30964-13-7	204310	225240	281080	332940	353010	374370	242470	286800	267910	C10445	--
Li512115	Isochlorogenic acid B*	C25H24O12	Phenolic acids	14534-61-3	23323000	27439000	25330000	26737000	24673000	25316000	29897000	22081000	25032000	C10468	--
Lmhp010334	2-Linoleoylglycerol-1-O-glucoside	C27H48O9	Lipids	-	32470	34462	32470	19001	24017	21368	22502	21515	21967	--	--
pmb0854	LysoPC 18:3	C26H48NO7P	Lipids	-	5605700	11307000	5476900	6837600	7661700	6099400	7454300	7579500	8038100	--	--
pmp000194	6''-O-Malonylgenistin*	C24H22O13	Flavonoids	51011-05-3	126820	116260	120350	156490	196850	173690	139430	127290	153240	C16192	ko00943
pmp000585	Apigenin-7-O-(6''-malonyl)glucoside*	C24H22O13	Flavonoids	86546-87-4	6254.8	5219.3	8095.4	10492	6076.3	8501.9	10334	9772	4744.5	C10020	--
Hmbn002692	6'-O-Feruloyl-D-sucrose	C22H30O14	Phenolic acids	118230-77-6	1554400	1654500	1507200	1095600	1080900	1128800	1845400	1763500	2072000	--	--
pmp001273	LysoPC 18:2	C26H50NO7P	Lipids	-	647550	588160	1038600	1649000	1677200	1765000	728390	1038000	1094000	--	--
pma0791	Naringenin-7-O-(6''-malonyl)glucoside*	C24H24O13	Flavonoids	-	919580	950690	880830	2864800	2694300	2912700	1823200	1797000	1802200	--	--
pmn001644	Quercetin-3-O-(2''-acetyl)glucuronide	C23H20O14	Flavonoids	-	1414300	1548700	895490	834090	1044900	1410200	1175800	1295600	932760	--	--
Li512111	Isorhamnetin-3-O-(6''-acetylglucoside)*	C24H24O13	Flavonoids	-	3130100	4040300	3740200	2542500	1489800	2127800	3095100	2260400	1950000	--	--
pmp000682	Matairesinol-4'-O-glucoside (Matairesinoside)*	C26H32O11	Lignans and Coumarins	23202-85-9	2323700	2229500	2410800	2590300	2656200	2641100	2208400	2372300	2378900	--	--
pmn001378	Pinoresinol-4-O-glucoside*	C26H32O11	Lignans and Coumarins	41607-20-9	567740	418700	484720	367760	298760	426980	367020	229370	249670	C17529	--
pmp001281	LysoPC 18:1	C26H52NO7P	Lipids	-	5038900	4493700	3526200	5231000	5332400	4558900	2965100	6732500	5994900	--	--
pmn001710	Rosmarinic acid-3'-O-glucoside	C24H26O13	Phenolic acids	910028-78-3	97783	80949	76240	99128	79028	92984	113020	99790	104150	--	--
mws0126	LysoPC 18:0	C26H54NO7P	Lipids	19420-57-6	2598500	2283500	2308700	3580900	3914700	3687300	2924900	3543300	3086300	--	--
Lmjp003822	3,5-Dicaffeoylquinic Acid Methyl Ester*	C26H26O12	Phenolic acids	159934-13-1	37055000	36890000	36177000	32453000	34728000	32646000	35242000	36448000	34574000	--	--
Lmjp003731	3,4-O-Dicaffeoylquinic Acid Methyl Ester*	C26H26O12	Phenolic acids	-	36521000	35653000	35350000	32822000	34222000	31715000	35402000	36240000	34200000	--	--
Lmhp007840	LysoPC 19:2	C27H52NO7P	Lipids	-	349230	344710	367570	253480	302190	285590	369640	476070	390290	--	--
Lmmp003817	Kaempferol-3-O-(6''-malonyl)glucoside*	C24H22O14	Flavonoids	-	812620	767180	831230	1159200	1367300	1062300	692340	676700	588320	--	--
pmp000587	Luteolin-7-O-(6''-malonyl)glucoside*	C24H22O14	Flavonoids	-	34919	33994	35392	52298	43964	51041	32056	28367	32447	C10103	--
Lmdp004892	Kaempferol-3-O-(6''-malonyl)galactoside*	C24H22O14	Flavonoids	-	797550	766940	879130	1112600	1173700	1167500	701330	727740	721420	--	--
pmb0542	Cyanidin-3-O-(6''-O-malonyl)glucoside	C24H23O14+	Flavonoids	171828-62-9	2547500	2556400	2742200	1299400	1668700	1741000	1732400	2061200	2087000	C12643	ko00942
Zmfn000481	Uridine-5'-Diphosphate-D-Xylose	C14H22N2O16P2	Nucleotides and derivatives	3616-06-6	125590	131040	143700	67482	47090	54058	52051	59139	60010	C00190	ko00520,ko00908,ko01100
pmb0686	Eriodictyol-7-O-(6''-malonyl)glucoside	C24H24O14	Flavonoids	-	805020	808140	866850	1077500	1174600	1173800	672620	663820	671650	--	--
pmn001375	1-Hydroxypinoresinol-1-O-Glucoside	C26H32O12	Lignans and Coumarins	81495-71-8	107930	133790	116050	133850	112190	138230	167060	180580	183940	--	--
Lmhp008742	LysoPC 20:5	C28H48NO7P	Lipids	162440-04-2	519730	533240	479660	19833	22249	22368	9	9	9	--	--
pmc0960	LysoPC 20:4	C28H50NO7P	Lipids	-	340990	381050	423280	16339	33723	27564	9781.1	13206	7539.7	--	--
Lmhp009890	LysoPC 20:3	C28H52NO7P	Lipids	1199257-41-4	114970	116690	114120	19410	23314	14355	15063	18122	17316	--	--
pmd0147	LysoPC 20:2	C28H54NO7P	Lipids	-	212970	180930	215690	285640	313780	348840	291950	249810	315080	--	--
Zmhp006502	Kaempferide-3-O-(6''-malonyl)glucoside*	C25H24O14	Flavonoids	-	284220	254430	271160	695120	767110	732060	335080	323470	354300	--	--
pmb0608	Chrysoeriol-7-O-(6''-malonyl)glucoside*	C25H24O14	Flavonoids	-	131250	105230	110340	80457	73530	63596	342870	280500	311350	--	--
pmp000589	Quercetin-7-O-(6''-malonyl)glucoside	C24H22O15	Flavonoids	-	2043300	2329900	1955600	2417100	2396400	2434400	2881600	3184800	2901700	--	--
Hmmn003659	Limocitrin-7-O-(6''-Acetyl)glucoside	C25H26O14	Flavonoids	-	31533	36537	41036	16297	6520.5	19356	21643	32487	36726	--	--
Hmyn007087	LysoPI 16:0	C25H49O11P	Lipids	-	17840	16537	18312	9709	11758	9265.6	18284	16118	19916	--	--
pma0702	N1,N8-Bis(sinapoyl)spermidine	C29H39N3O8	Alkaloids	-	461740	458190	479390	717800	726880	807540	715610	772880	855540	C21170	--
Rfmb25702	Pinoresinol-4-O-(6''-acetyl)glucoside	C28H34O12	Lignans and Coumarins	-	195450	113970	173130	187000	372160	293640	248330	205340	149200	--	--
HJAP064	Isorhamnetin-3-O-(6''-malonylglucoside)*	C25H24O15	Flavonoids	-	17385000	19412000	18419000	13048000	13483000	12753000	13900000	14461000	15949000	--	--
pma0760	3'-O-Methyltricetin-7-O-(6''-malonyl)glucoside*	C25H24O15	Flavonoids	-	18598000	16120000	16920000	14055000	15828000	13758000	15948000	11721000	12248000	--	--
Zmhp005139	Tamarixetin-3-O-(6''-malonyl)glucoside*	C25H24O15	Flavonoids	-	17887000	18674000	20065000	13023000	13989000	13394000	14220000	14206000	13927000	--	--
mws1292	Isoschaftoside	C26H28O14	Flavonoids	52012-29-0	9	9	9	9	9	9	9	9	9	--	--
pmb2922	Uridine 5'-diphospho-D-glucose	C15H24N2O17P2	Nucleotides and derivatives	133-89-1	979770	990920	893170	440360	397270	420920	394380	363640	412500	C00029	ko00040,ko00052,ko00053,ko00240,ko00500,ko00520,ko00561,ko00908,ko01100,ko01110
Lmhp009368	LysoPC 22:6	C30H50NO7P	Lipids	-	35098	33281	37265	25497	30403	27303	9	9	9	--	--
Zmpn004068	Phloretin-2'-O-(6''-O-xylosyl)glucoside	C26H32O14	Flavonoids	-	51078	56422	52356	32027	33712	39037	42067	32713	47599	--	--
pmb0720	Tricin-7-O-(6''-Malonyl)Glucoside	C26H26O15	Flavonoids	-	81705	57333	80793	18441	31578	38958	91677	83054	86259	--	--
HJAP148	Kaempferol-3-O-sambubioside	C26H28O15	Flavonoids	27661-51-4	197380	199110	179240	333460	317660	360610	254110	188440	220060	--	--
Rfmb056	Medioresinol-4'-O-(6'''-acetyl)glucoside	C29H36O13	Lignans and Coumarins	-	276450	191880	197270	237750	264290	309010	614350	464310	546770	--	--
Lmsn002815	Kaempferol-3-O-rutinoside(Nicotiflorin)*	C27H30O15	Flavonoids	17650-84-9	4466900	4832600	4151900	12151000	9310500	12642000	6636200	6796400	5978200	C21833	ko00944,ko01110
pmp000593	Luteolin-7-O-rutinoside*	C27H30O15	Flavonoids	3563-98-2	1500200	1536600	1750900	4694400	3196300	4594800	1577400	1997800	1324800	--	--
pmp000592	Apigenin-7,4'-di-O-Glucoside*	C27H30O15	Flavonoids	-	131250	129140	132650	29628	22889	30394	69142	61958	70201	--	--
Lmjp002867	Kaempferol-3-O-neohesperidoside*	C27H30O15	Flavonoids	32602-81-6	944490	848540	970860	2043300	2110700	1889100	1205700	1265000	1154300	--	--
pmp001079	Luteolin-7-O-neohesperidoside (Lonicerin)*	C27H30O15	Flavonoids	25694-72-8	78786	112960	114810	352460	227790	397470	135200	163980	110840	C12630	ko00944
Lmjp002596	Quercetin-3-O-xylosyl(1→2)glucoside	C26H28O16	Flavonoids	-	62238	67406	29818	74493	100820	102360	80028	119210	109770	C12637	ko00944
pmb3002	Chrysoeriol-7-O-rutinoside	C28H32O15	Flavonoids	-	259060	224850	275710	369730	375400	391980	409830	392120	451730	--	--
Lmyp004770	Quercetin-3-O-(2''-p-Coumaroyl)glucoside*	C30H26O14	Flavonoids	-	83684	81784	91306	217730	201020	244550	102710	113570	124810	--	--
Lmmp000897	Gallocatechin-Gallocatechin*	C30H26O14	Flavonoids	-	2879800	2756800	2580900	7118700	7164200	7265700	3653900	3966600	3933800	--	--
mws0059	Quercetin-3-O-rutinoside (Rutin)*	C27H30O16	Flavonoids	153-18-4	6750700	7348300	7507300	10164000	12995000	13919000	11490000	11773000	13020000	C05625	ko00944,ko01100,ko01110
Lmmp003091	Quercetin-3-O-(4''-O-glucosyl)rhamnoside*	C27H30O16	Flavonoids	59262-54-3	444800	455060	511390	726510	785760	721500	770290	760140	883030	C17563	--
Lmjp002461	Quercetin-3-O-neohesperidoside*	C27H30O16	Flavonoids	117611-67-3	390360	460890	466850	739410	696530	753280	774350	692930	739890	--	--
Lmbp002592	Kaempferol-3,7-di-O-glucoside*	C27H30O16	Flavonoids	-	2952800	3333000	2697200	6929300	6968400	7260800	3752200	3740800	4120400	--	--
Zmxp003107	Luteolin-7,3'-di-O-glucoside*	C27H30O16	Flavonoids	52187-80-1	431360	448010	465940	1092700	1000400	1067200	619690	560880	626470	--	--
Hmcp001598	Isorhamnetin-3-O-(2''-O-xylosyl)glucoside*	C27H30O16	Flavonoids	-	157590	183740	158970	189440	201820	201140	205880	240470	227220	--	--
pmb0711	Quercetin-7-O-rutinoside*	C27H30O16	Flavonoids	147714-62-3	491060	516000	606700	726430	794680	839260	989660	834090	833610	--	--
pmn001583	Quercetin-3-O-robinobioside*	C27H30O16	Flavonoids	52525-35-6	9183100	10355000	10680000	17734000	15667000	18125000	18935000	16978000	17048000	--	--
pme0001	Hesperetin-7-O-neohesperidoside(Neohesperidin)	C28H34O15	Flavonoids	13241-33-3	21902	27344	19336	39895	26616	40350	42969	35388	36702	C09806	ko00941
mws4134	Oxiglutatione	C20H32N6O12S2	Amino acids and derivatives	27025-41-8	434450	388460	353660	189740	142230	116950	201910	286030	243590	C00127	ko00480,ko01100
Lmyp003873	Quercetin-3-O-(2''-galloyl)glucoside	C28H24O16	Flavonoids	69624-79-9	30117	27942	26010	17304	20703	16527	17823	11721	16944	--	--
Rfmb26201	Syringaresinol-4'-O-(6''-acetyl)glucoside	C30H38O14	Lignans and Coumarins	-	455180	353110	361450	221780	246750	305100	854440	807960	628340	--	--
HJAP120	Rhamnetin-3-O-Rutinoside*	C28H32O16	Flavonoids	-	1239200	1140400	1009000	1997300	2147000	1734800	1569200	1578800	1913200	--	--
HJN051	Tamarixetin-3-O-rutinoside*	C28H32O16	Flavonoids	-	67484	40024	59851	61518	75799	78785	76436	60512	59010	--	--
Lmhp003217	2'-Hydoxy,5-methoxyGenistein-O-rhamnosyl-glucoside*	C28H32O16	Flavonoids	-	1179200	1072700	1200400	1753900	1880300	1996900	1559900	1692100	1775600	--	--
pme1540	Isorhamnetin-3-O-neohesperidoside*	C28H32O16	Flavonoids	55033-90-4	148880	130820	129670	178480	171990	184770	108310	132160	129300	--	--
Lmmp002463	Sexangularetin-3-O-glucoside-7-O-rhamnoside*	C28H32O16	Flavonoids	-	1173500	942430	1159200	1912900	1942800	2079800	1660400	1606200	1477300	--	--
pma2088	Quercetin-3,4'-O-di-glucoside*	C27H30O17	Flavonoids	29125-80-2	47625	57661	42263	50391	58986	39305	33131	32038	30213	--	--
pmp000596	Quercetin-3-O-(2''-O-galactosyl)glucoside*	C27H30O17	Flavonoids	56782-99-1	290530	197080	201250	344840	291500	371900	445630	511290	580620	--	--
Hmcp001578	Isorhamnetin-3,7-O-diglucoside	C28H32O17	Flavonoids	6758-51-6	3856400	4046700	3744900	3941600	4250700	3630500	4087400	3930300	3815800	--	--
pmb2653	D(+)-Melezitose O-rhamnoside	C24H42O20	Others	-	45035	79656	47772	48635	53181	55496	20751	36690	40043	--	--
pmb0530	Nicotinic acid adenine dinucleotide	C21H27N7O14P2	Nucleotides and derivatives	53-84-9	1167400	1013000	947340	447040	411910	439810	346310	381930	415500	C00003	ko00190,ko00730,ko00760,ko01100
mws4163	Nystose	C24H42O21	Others	13133-07-8	8519.6	8055.2	8915.5	75580	71834	62740	15318	14238	14867	--	--
pmb0475	Gallic acid-4-O-(6'''-feruloyl)sophoroside*	C29H34O18	Tannins	-	30701	39900	26861	12119	12624	11542	44774	30513	47854	--	--
Hmcp001579	Limocitrin-3-O-sophoroside*	C29H34O18	Flavonoids	-	24131	24450	31250	30062	32710	31615	47854	50418	44819	--	--
Hmcp001628	Limocitrin-3,7-di-O-glucoside*	C29H34O18	Flavonoids	-	23241	37596	21704	24680	32178	28560	37697	43737	48697	--	--
pmp001276	1-Linolenoyl-rac-glycerol-diglucoside	C33H56O14	Lipids	-	281070	300830	311100	197170	193020	177470	286360	335000	363850	--	--
HJN102	3,4,5-Tricaffeoylquinic acid	C34H30O15	Phenolic acids	86632-03-3	6978400	7056500	6771700	14287000	14694000	15221000	8158700	9775400	8504200	--	--
pmp001271	1-Linoleoyl-sn-glycerol-diglucoside	C33H58O14	Lipids	-	21823	20127	14813	7459.2	12066	4854.7	11299	18401	12990	--	--
Lmmn004145	3-O-(2-O-Acetyl-glucosyl)oleanolic acid	C38H60O10	Terpenoids	-	769030	752920	786430	514380	732160	712510	501610	483130	477450	--	--
Hmcp001629	Kaempferol-3-O-(6''-Malonyl)glucoside-7-O-Glucoside	C30H32O19	Flavonoids	-	27014	29786	24596	31271	53030	56408	15378	19834	22755	--	--
Lmgn002253	Syringoylcaffeoylquinic acid-D-glucose	C31H36O18	Phenolic acids	-	1715600	1804100	1807100	1454600	1504600	1479300	1837600	1773200	1758700	--	--
pmb0709	Quercetin-7-O-(6''-malonyl)glucosyl-5-O-glucoside	C30H32O20	Flavonoids	-	97078	113950	87842	120960	127820	131520	144440	141830	145650	--	--
pmb2991	Apigenin-7-O-glucoside-4'-O-rutinoside	C33H40O19	Flavonoids	-	66345	56766	71127	19842	24984	23202	21039	27333	20342	--	--
pme2651	NADP (Nicotinamide adenine dinucleotide phosphate)	C21H28N7O17P3	Nucleotides and derivatives	53-59-8	60825	76632	73917	29269	27255	26948	15692	21086	21244	C00006	ko00195,ko00480,ko00760,ko01100
pme2746	Riboflavin 5'-Adenosine Diphosphate	C27H33N9O15P2	Nucleotides and derivatives	146-14-5	471400	512790	615100	385400	464100	387590	372100	340880	351760	C00016	ko00740,ko01100,ko01110
pmn001648	Cinnamtannin D1	C45H36O18	Tannins	97233-06-2	7022.3	11290	5739.5	2036.2	4391.6	2038.6	11581	8886.3	6187.8	C17632	--
Lmmp002068	Gallocatechin-catechin-catechin	C45H38O19	Tannins	-	7928	5579.5	6842.4	863.05	218.15	1515	2594.8	860.1	1296.1	--	--
