# Supplementary material for: Phenolic Acids and Flavonoids Play Important Roles in Flower Bud Differentiation in Mikania micrantha: Transcriptomics and Metabolomics
Source: Int J Mol Sci. 2023 Nov 21;24(23):16550. doi: 10.3390/ijms242316550 (PMC10705899; doi:10.3390/ijms242316550)
Supplement: Supplementary file 1 [file ijms-24-16550-s001.zip › Supplementary Material Table S2.xlsx]

## Sheet: Sheet1
Index	Compounds	Formula	E221	E222	E223	E921	E922	E923	E1321	E1322	E1323
mws1731	Chalcone	C15H12O	20154	21334	19389	40422	37518	39252	24374	21377	27755
mws0789	Pinocembrin (Dihydrochrysin)	C15H12O4	17569	17881	17866	16179	17483	17207	31074	28134	31078
mws0037	Formononetin (7-Hydroxy-4'-methoxyisoflavone)	C16H12O4	114.68	58.91	225.93	114.74	495.19	494.47	394.98	567.38	960.21
pme0376	Naringenin (5,7,4'-Trihydroxyflavanone)*	C15H12O5	123260	118170	131840	455560	438370	455090	478300	457110	439590
pme2960	Naringenin chalcone*	C15H12O5	96765	104860	100860	358310	315840	319040	342810	313240	313150
mws0914	Pinobanksin*	C15H12O5	130900	126910	128640	444960	421420	476440	482930	469600	432230
pme3475	Butin*	C15H12O5	103360	103650	100980	365260	343960	328010	345030	326360	258640
mws4160	Wogonin (5,7-Dihydroxy-8-Methoxyflavone)*	C16H12O5	15095	13783	13901	19358	16909	14525	16404	16744	14903
mws0051	Acacetin*	C16H12O5	27001	29632	30559	16806	14966	15700	28919	26811	25061
mws0129	Genkwanin (Apigenin 7-methyl ether)*	C16H12O5	3796	3435.1	5103.5	7050.1	3701.6	4324.2	6006.2	5051.9	5583
Lmmp004504	2'-Hydroxygenistein*	C15H10O6	35802	37855	44968	54733	77548	58296	116210	123290	112450
pmp000964	Aureusidin*	C15H10O6	33329	41007	43171	55373	71599	68524	117000	118660	111300
mws1068	Kaempferol (3,5,7,4'-Tetrahydroxyflavone)*	C15H10O6	9941.8	11190	8478.5	50328	52524	55191	21422	17075	17270
pme0088	Luteolin (5,7,3',4'-Tetrahydroxyflavone)*	C15H10O6	93096	95717	94765	130210	148020	119400	284630	304040	289560
mws1094	Dihydrokaempferol*	C15H12O6	121160	120700	116910	193190	197070	211690	141520	142560	125870
mws0064	Eriodictyol (5,7,3',4'-Tetrahydroxyflavanone)*	C15H12O6	236690	266520	262230	369540	387740	383250	489240	427450	439170
pmp000548	Pratensein*	C16H12O6	8475400	8141200	8729900	5112100	5609400	5073200	7676900	8097800	7504700
pmp000001	Hispidulin (5,7,4'-Trihydroxy-6-methoxyflavone)*	C16H12O6	8552200	8530800	8520900	5115600	5721200	5083100	7540400	7966300	7228100
Zmhn003257	5,7,2'-Trhiyroxy-8-methoxyflavone*	C16H12O6	27655000	26111000	25806000	15804000	15730000	15113000	21740000	21614000	20832000
Zmhp003514	6,7,8-Tetrahydroxy-5-methoxyflavone*	C16H12O6	8986200	8555900	8310400	5128500	5521800	5239000	7814900	7200000	7236200
mws0058	Diosmetin (5,7,3'-Trihydroxy-4'-methoxyflavone)*	C16H12O6	511460	445600	446480	251040	239860	244620	347630	361730	355080
Lmjp004941	Rhamnocitrin (7-Methylkaempferol)*	C16H12O6	8433500	8750300	8362700	5154600	5839200	5314800	7491900	7581200	7468000
pmc1990	4'-Hydroxy-5,7-dimethoxyflavanone*	C17H16O5	1429500	1673400	1444900	1561500	1612600	1796300	1930000	1973500	1634700
mws1564	Farrerol (6,8-Dimethyl-5,7,4'-trihydroxyflavanone)*	C17H16O5	940560	972350	1041600	1121800	1113500	1073200	1122100	1126100	1111000
Zmpn004713	Isoetin (5,7,2',4',5'-Pentahydroxyflavone)*	C15H10O7	6988.2	5856.8	8933	7243.5	8880.1	6051.1	11500	12650	9755.4
mws0463	Hesperetin*	C16H14O6	8875.3	6918.9	7050.5	15400	15592	18416	16360	12618	14438
Cmsp004086	Dihydrokaempferide*	C16H14O6	133120	167630	124250	187570	192980	284150	141710	222950	158900
mws0044	Dihydroquercetin(Taxifolin)	C15H12O7	16759	12378	7881.1	13103	11798	10589	15753	19204	19534
mws0042	Epigallocatechin	C15H14O7	6007.4	9960.7	6055.9	9615.7	9726.3	7404.7	14876	13515	12967
HJAP057	Dihydroxy-dimethoxyflavone*	C17H14O6	805490	839320	893120	596180	588660	598800	489210	520500	478910
pmp000784	Cirsimaritin (4',5-dihydroxy-6,7-dimethoxyflavone)*	C17H14O6	11241	18065	16325	12496	9121.7	10730	8544.3	8630.3	7571.4
mws1174	3-O-Acetylpinobanksin*	C17H14O6	58172	51755	48311	112000	96301	121920	99994	89017	101860
pmp000003	Nepetin (5,7,3',4'-Tetrahydroxy-6-methoxyflavone)*	C16H12O7	1987200	2003000	2049600	2116800	2006600	2132300	2376800	2406800	2641700
Lmmn004912	Quercetin-3-O-methyl ether*	C16H12O7	941720	989190	982560	1066600	1054300	1024400	1380900	1381300	1330700
Lmdp003808	Azaleatin (5-O-Methylquercetin)*	C16H12O7	12602000	12548000	15287000	12405000	14184000	11445000	9747800	14648000	15221000
mws0032	Myricetin	C15H10O8	22278	35975	36020	40802	52940	47322	40711	54362	40282
Cmsp006026	Dihydrorhamnetin	C16H14O7	271370	235970	235190	318010	278570	281820	314480	279840	292110
Lmsp008264	4'-Hydroxy-5,6,7-trimethoxyflavone	C18H16O6	26368	23141	24228	39852	41695	35911	21991	16181	22059
Lmjp005016	Cirsiliol (3',4',5-Trihydroxy-6,7-Dimethoxyflavone)*	C17H14O7	8984700	9388000	7966000	15392000	15815000	14442000	9266900	8534600	8760000
pmp000004	4',5,7-Trihydroxy-3',6-dimethoxyflavone (Jaceosidin)*	C17H14O7	15036000	16089000	16482000	18099000	18207000	17534000	14277000	13232000	12024000
Lmsp008681	5-Hydroxy-7,8,4'-Trimethoxyflavanone	C18H18O6	9	9	9	9	9	9	9	9	9
Lmpn007255	Patuletin (Quercetagetin-6-methyl ether)	C16H12O8	136300	134610	145520	147800	145630	167100	228110	205730	215620
Lmsp009872	5,7,3',4'-Tetramethoxyflavone*	C19H18O6	1329.1	2369.3	1499.6	1573.9	1622.3	9	16032	16992	15623
Lmcp007240	5,6,7,4'-Tetramethoxyflavone*	C19H18O6	18798	16262	14711	7672.2	7629.6	6634.1	12602	13682	12192
mws1002	Syringetin	C17H14O8	13551	16553	13105	16150	12512	16269	30750	58902	26140
pmp000008	5-Hydroxy-6,7,3',4'-tetramethoxyflavone*	C19H18O7	6553.7	6795.1	8002.7	2721	3100.4	2255.4	3396.6	2037.6	1827.8
Lmjp007279	Penduletin 4'-Methyl Ether (5-Hydroxy-3,6,7,4'-Tetramethoxyflavone)*	C19H18O7	6458.6	6709.5	4217.7	2487.9	3029.6	3731.6	5277.6	6079.7	4855.8
Lmsp009394	3',4',5,6,7-Pentamethoxyflavanone	C20H22O7	10059	9843.3	10893	2314.5	2007.1	2110.7	17229	15470	17118
pmp000114	5,6,7,8,3',4'-Hexamethoxyflavanone	C21H24O8	13422	14509	11730	9138	9911.1	11558	10708	14627	13135
Lmyp005841	Chrysin-7-O-glucoside*	C21H20O9	22750	19435	25705	19832	18415	22341	13002	13407	10243
pmn001637	Kaempferol-3-O-arabinoside (Juglanin)	C20H18O10	405090	367820	407730	701170	756360	750980	486780	446840	440500
mws0919	Kaempferol-3-O-rhamnoside (Afzelin)(Kaempferin)*	C21H20O10	9489100	9285000	9680500	22860000	24063000	23823000	14057000	13704000	12720000
mws0048	Apigenin-8-C-Glucoside (Vitexin)*	C21H20O10	1881.8	2481.8	1391.5	2156.5	777.88	3114.7	3077.9	4508.4	3779.3
pme0321	Kaempferol-7-O-rhamnoside*	C21H20O10	8014200	7990700	8125400	19339000	21805000	20825000	11295000	10827000	10620000
mws2186	Avicularin*	C20H18O11	949730	939890	873970	1397300	1239700	1190300	1487100	1398300	1557500
mws4183	Quercetin-3-O-arabinoside (Guaijaverin)*	C20H18O11	115870	129860	127110	140370	161530	146730	170700	156760	147460
Lmdp003509	Quercetin-3-O-xyloside (Reynoutrin)*	C20H18O11	987760	981990	910930	1404900	1536400	1272100	1563800	1656300	1523600
mws1179	Naringenin-7-O-glucoside (Prunin)*	C21H22O10	1356300	1388900	1428200	2245100	2366600	2414800	1257500	1237000	1079300
Lmlp006175	Isosalipurposide (Phlorizin Chalcone)*	C21H22O10	2366500	2468100	2636100	3441000	3566700	3152600	2945100	2850000	2612500
mws2118	Phloretin-2'-O-glucoside (Phlorizin)*	C21H24O10	301080	331680	324270	407010	389300	451100	402250	353260	377370
pmp000573	Acacetin-7-O-galactoside*	C22H22O10	8722	8340.1	3873.1	17769	19784	14540	10206	12968	12195
mws0089	Kaempferol-7-O-glucoside*	C21H20O11	14060000	14324000	12643000	25200000	23786000	24426000	16318000	14020000	14511000
mws0045	Quercetin-3-O-rhamnoside(Quercitrin)*	C21H20O11	539150	483100	486330	1063000	1139500	1076600	923640	887290	880110
mws1299	Luteolin-8-C-glucoside (Orientin)*	C21H20O11	9	9	9	9	9	9	9	9	9
Xmyp005654	Kaempferol-4'-O-glucoside*	C21H20O11	1020600	1557900	1687700	3430100	4157800	3423800	2410900	1927700	2096200
mws2209	Kaempferol-3-O-glucoside (Astragalin)*	C21H20O11	7501800	6881800	7114800	10642000	9278500	10742000	7487300	6619500	6349200
Lmlp003531	Luteolin-3'-O-glucoside*	C21H20O11	949020	944160	1033600	1491000	1547700	1449700	1020700	1147500	820940
pme2459	Luteolin-7-O-glucoside (Cynaroside)*	C21H20O11	58734	76068	116510	157270	144420	92330	52999	65759	150890
mws0913	Kaempferol-3-O-galactoside (Trifolin)*	C21H20O11	12641000	15083000	15697000	27628000	24550000	27945000	17787000	16270000	17292000
pmn001716	Carthamone*	C21H20O11	29722	28071	16951	35904	27166	28393	30411	31582	33096
Hmpp003270	Luteolin-4'-O-glucoside*	C21H20O11	1025900	1196800	1118400	1681400	1527800	1350800	1157100	836430	1060900
Lmlp005236	Dihydrokaempferol-3-O-glucoside*	C21H22O11	927650	953890	682260	2197100	2475700	2344000	1176800	1274500	1127700
HJN086	Eriodictyol-3'-O-glucoside*	C21H22O11	604830	563570	642130	607780	605170	560090	790210	742910	798540
Lmmn004625	Dihydrokaempferol-7-O-glucoside*	C21H22O11	660360	591890	562780	543310	670620	644770	794960	875460	804520
pmb3023	Eriodictyol-8-C-glucoside*	C21H22O11	800450	816460	775160	871980	831690	837950	486120	547310	567110
Hmpn005101	Sieboldin	C21H24O11	15779	22840	32583	18108	24558	25923	2691.2	2339.9	3323.3
mws4167	Luteolin-7-O-glucuronide	C21H18O12	9	9	9	9	9	9	9	9	9
Lmmp002795	Pratensein-7-O-glucoside*	C22H22O11	515690	479730	521300	1425700	1612900	1417500	674920	595570	663580
Hmcp002539	Isorhamnetin-3-O-rhamnoside*	C22H22O11	2544500	1764800	2511000	2168500	2047600	3372900	1816900	2605200	1778000
Lmjp003655	6-C-MethylKaempferol-3-glucoside*	C22H22O11	3427800	3615800	3082500	1814300	1776500	1537600	3284900	3297800	3382700
pmp000233	Swertiajaponin*	C22H22O11	9	9	9	9	9	9	9	9	9
pmp000579	Diosmetin-7-O-galactoside*	C22H22O11	3297300	3559200	3509300	1728400	1907300	1700300	2969100	3005200	3152200
pmb3012	Chrysoeriol-7-O-glucoside*	C22H22O11	415800	503230	541650	449730	460520	428380	425740	405250	497810
mws0061	Quercetin-3-O-galactoside (Hyperin)*	C21H20O12	4570200	3585600	4691100	5023700	5352800	4874700	4450700	4598600	4419400
mws0091	Quercetin-3-O-glucoside (Isoquercitrin)*	C21H20O12	3867700	4091300	5095500	5561300	5546600	5349200	5232300	5237900	5062400
pmp001309	6-Hydroxykaempferol-7-O-glucoside*	C21H20O12	5861800	5407000	6094500	8194600	8971100	7425400	9662400	7759100	7920800
mws1329	Quercetin-7-O-glucoside*	C21H20O12	7567400	7532300	7792600	9078500	8635500	9572700	8584500	9460800	10015000
mws0856	Spiraeoside*	C21H20O12	8319400	8189000	8331500	8996700	11025000	11033000	10118000	10779000	10863000
Hmmp002121	Isorhamnetin-3-O-gallate	C23H16O11	94736	101780	129450	78267	108140	102030	86545	106370	80372
pmp000583	Diosmetin-7-O-glucuronide	C22H20O12	9	9	9	9	9	9	9	9	9
Lmmp003783	Quercetin-3-O-glucuronide	C21H18O13	9214.6	7082.3	8694.7	16692	20769	19274	11492	10772	9358
Lmjp002906	Rhamnetin-3-O-Glucoside*	C22H22O12	1454700	1517700	1624300	1580600	1648100	1842900	1398000	1171800	1125100
Lmjp003044	Isorhamnetin-3-O-Glucoside*	C22H22O12	26431000	28243000	27648000	28661000	31017000	27762000	25822000	27144000	27624000
Lmyp004444	Tricin-4'-methylether-3'-O-glucoside*	C22H22O12	1439200	1735600	1541300	2061700	2108600	2175900	1133300	1373700	1128800
HJN104	Dihydromyricetin-3-O-glucoside	C21H22O13	16258	19798	17326	17270	14982	14453	18052	16729	15432
pmf0454	Silibinin	C25H22O10	29036	25981	23637	16369	14400	17815	21340	18873	13129
Lmmn003398	Kaempferol-3-O-(6''-acetyl)glucoside	C23H22O12	8780700	8036400	10100000	11155000	14985000	15472000	8267200	10005000	9354100
Lmgp004829	5,7,4'-Trihydroxy-6,8-dimethoxyisoflavone-7-O-galactosides*	C23H24O12	901540	864550	811720	442480	477610	442890	800930	761740	690080
pmb0736	Tricin-7-O-Glucoside*	C23H24O12	656550	751960	864210	413810	445400	484520	627820	717810	527700
HJAP005	Laricitrin-3-O-glucoside*	C22H22O13	9372100	8928900	9730900	7717700	7823700	7896100	10506000	11504000	10764000
Lmjp003231	Patuletin-3-O-glucoside*	C22H22O13	7341800	6852900	6897300	5513500	6329100	5556500	8055000	7859200	8664900
pma0825	Chrysin-7-O-(6''-malonyl)glucoside	C24H22O12	120310	109590	119120	57952	56975	53908	71599	70982	72090
Zmsp004363	Quercetin-3-O-(6''-acetyl)glucoside*	C23H22O13	22352	22384	26030	20124	22709	21991	31126	51753	44127
Hmln002199	Quercetin-3-O-(6''-acetyl)galactoside*	C23H22O13	142190	328600	486740	307280	395300	443100	248080	251010	569320
pmp000013	Eupatilin-7-O-glucoside	C24H26O12	132270	119580	76284	24372	25187	22981	18093	11188	15712
Hmcp002187	Limocitrin-3-O-galactoside*	C23H24O13	2188400	2446300	2356100	1671200	1761000	1706300	3224200	3074600	3117400
Hmcp002399	Limocitrin-3-O-glucoside*	C23H24O13	12118000	11364000	10856000	4604600	5113100	4996800	10785000	10736000	9734400
HJAP006	Syringetin-7-O-glucoside*	C23H24O13	2492800	2493000	2378200	1877400	1895000	1835300	2958900	2922800	2798700
pmp000194	6''-O-Malonylgenistin*	C24H22O13	126820	116260	120350	156490	196850	173690	139430	127290	153240
pmp000585	Apigenin-7-O-(6''-malonyl)glucoside*	C24H22O13	6254.8	5219.3	8095.4	10492	6076.3	8501.9	10334	9772	4744.5
pma0791	Naringenin-7-O-(6''-malonyl)glucoside*	C24H24O13	919580	950690	880830	2864800	2694300	2912700	1823200	1797000	1802200
pmn001644	Quercetin-3-O-(2''-acetyl)glucuronide	C23H20O14	1414300	1548700	895490	834090	1044900	1410200	1175800	1295600	932760
Li512111	Isorhamnetin-3-O-(6''-acetylglucoside)*	C24H24O13	3130100	4040300	3740200	2542500	1489800	2127800	3095100	2260400	1950000
Lmmp003817	Kaempferol-3-O-(6''-malonyl)glucoside*	C24H22O14	812620	767180	831230	1159200	1367300	1062300	692340	676700	588320
pmp000587	Luteolin-7-O-(6''-malonyl)glucoside*	C24H22O14	34919	33994	35392	52298	43964	51041	32056	28367	32447
Lmdp004892	Kaempferol-3-O-(6''-malonyl)galactoside*	C24H22O14	797550	766940	879130	1112600	1173700	1167500	701330	727740	721420
pmb0542	Cyanidin-3-O-(6''-O-malonyl)glucoside	C24H23O14+	2547500	2556400	2742200	1299400	1668700	1741000	1732400	2061200	2087000
pmb0686	Eriodictyol-7-O-(6''-malonyl)glucoside	C24H24O14	805020	808140	866850	1077500	1174600	1173800	672620	663820	671650
Zmhp006502	Kaempferide-3-O-(6''-malonyl)glucoside*	C25H24O14	284220	254430	271160	695120	767110	732060	335080	323470	354300
pmb0608	Chrysoeriol-7-O-(6''-malonyl)glucoside*	C25H24O14	131250	105230	110340	80457	73530	63596	342870	280500	311350
pmp000589	Quercetin-7-O-(6''-malonyl)glucoside	C24H22O15	2043300	2329900	1955600	2417100	2396400	2434400	2881600	3184800	2901700
Hmmn003659	Limocitrin-7-O-(6''-Acetyl)glucoside	C25H26O14	31533	36537	41036	16297	6520.5	19356	21643	32487	36726
HJAP064	Isorhamnetin-3-O-(6''-malonylglucoside)*	C25H24O15	17385000	19412000	18419000	13048000	13483000	12753000	13900000	14461000	15949000
pma0760	3'-O-Methyltricetin-7-O-(6''-malonyl)glucoside*	C25H24O15	18598000	16120000	16920000	14055000	15828000	13758000	15948000	11721000	12248000
Zmhp005139	Tamarixetin-3-O-(6''-malonyl)glucoside*	C25H24O15	17887000	18674000	20065000	13023000	13989000	13394000	14220000	14206000	13927000
mws1292	Isoschaftoside	C26H28O14	9	9	9	9	9	9	9	9	9
Zmpn004068	Phloretin-2'-O-(6''-O-xylosyl)glucoside	C26H32O14	51078	56422	52356	32027	33712	39037	42067	32713	47599
pmb0720	Tricin-7-O-(6''-Malonyl)Glucoside	C26H26O15	81705	57333	80793	18441	31578	38958	91677	83054	86259
HJAP148	Kaempferol-3-O-sambubioside	C26H28O15	197380	199110	179240	333460	317660	360610	254110	188440	220060
Lmsn002815	Kaempferol-3-O-rutinoside(Nicotiflorin)*	C27H30O15	4466900	4832600	4151900	12151000	9310500	12642000	6636200	6796400	5978200
pmp000593	Luteolin-7-O-rutinoside*	C27H30O15	1500200	1536600	1750900	4694400	3196300	4594800	1577400	1997800	1324800
pmp000592	Apigenin-7,4'-di-O-Glucoside*	C27H30O15	131250	129140	132650	29628	22889	30394	69142	61958	70201
Lmjp002867	Kaempferol-3-O-neohesperidoside*	C27H30O15	944490	848540	970860	2043300	2110700	1889100	1205700	1265000	1154300
pmp001079	Luteolin-7-O-neohesperidoside (Lonicerin)*	C27H30O15	78786	112960	114810	352460	227790	397470	135200	163980	110840
Lmjp002596	Quercetin-3-O-xylosyl(1→2)glucoside	C26H28O16	62238	67406	29818	74493	100820	102360	80028	119210	109770
pmb3002	Chrysoeriol-7-O-rutinoside	C28H32O15	259060	224850	275710	369730	375400	391980	409830	392120	451730
Lmyp004770	Quercetin-3-O-(2''-p-Coumaroyl)glucoside*	C30H26O14	83684	81784	91306	217730	201020	244550	102710	113570	124810
Lmmp000897	Gallocatechin-Gallocatechin*	C30H26O14	2879800	2756800	2580900	7118700	7164200	7265700	3653900	3966600	3933800
mws0059	Quercetin-3-O-rutinoside (Rutin)*	C27H30O16	6750700	7348300	7507300	10164000	12995000	13919000	11490000	11773000	13020000
Lmmp003091	Quercetin-3-O-(4''-O-glucosyl)rhamnoside*	C27H30O16	444800	455060	511390	726510	785760	721500	770290	760140	883030
Lmjp002461	Quercetin-3-O-neohesperidoside*	C27H30O16	390360	460890	466850	739410	696530	753280	774350	692930	739890
Lmbp002592	Kaempferol-3,7-di-O-glucoside*	C27H30O16	2952800	3333000	2697200	6929300	6968400	7260800	3752200	3740800	4120400
Zmxp003107	Luteolin-7,3'-di-O-glucoside*	C27H30O16	431360	448010	465940	1092700	1000400	1067200	619690	560880	626470
Hmcp001598	Isorhamnetin-3-O-(2''-O-xylosyl)glucoside*	C27H30O16	157590	183740	158970	189440	201820	201140	205880	240470	227220
pmb0711	Quercetin-7-O-rutinoside*	C27H30O16	491060	516000	606700	726430	794680	839260	989660	834090	833610
pmn001583	Quercetin-3-O-robinobioside*	C27H30O16	9183100	10355000	10680000	17734000	15667000	18125000	18935000	16978000	17048000
pme0001	Hesperetin-7-O-neohesperidoside(Neohesperidin)	C28H34O15	21902	27344	19336	39895	26616	40350	42969	35388	36702
Lmyp003873	Quercetin-3-O-(2''-galloyl)glucoside	C28H24O16	30117	27942	26010	17304	20703	16527	17823	11721	16944
HJAP120	Rhamnetin-3-O-Rutinoside*	C28H32O16	1239200	1140400	1009000	1997300	2147000	1734800	1569200	1578800	1913200
HJN051	Tamarixetin-3-O-rutinoside*	C28H32O16	67484	40024	59851	61518	75799	78785	76436	60512	59010
Lmhp003217	2'-Hydoxy,5-methoxyGenistein-O-rhamnosyl-glucoside*	C28H32O16	1179200	1072700	1200400	1753900	1880300	1996900	1559900	1692100	1775600
pme1540	Isorhamnetin-3-O-neohesperidoside*	C28H32O16	148880	130820	129670	178480	171990	184770	108310	132160	129300
Lmmp002463	Sexangularetin-3-O-glucoside-7-O-rhamnoside*	C28H32O16	1173500	942430	1159200	1912900	1942800	2079800	1660400	1606200	1477300
pma2088	Quercetin-3,4'-O-di-glucoside*	C27H30O17	47625	57661	42263	50391	58986	39305	33131	32038	30213
pmp000596	Quercetin-3-O-(2''-O-galactosyl)glucoside*	C27H30O17	290530	197080	201250	344840	291500	371900	445630	511290	580620
Hmcp001578	Isorhamnetin-3,7-O-diglucoside	C28H32O17	3856400	4046700	3744900	3941600	4250700	3630500	4087400	3930300	3815800
Hmcp001579	Limocitrin-3-O-sophoroside*	C29H34O18	24131	24450	31250	30062	32710	31615	47854	50418	44819
Hmcp001628	Limocitrin-3,7-di-O-glucoside*	C29H34O18	23241	37596	21704	24680	32178	28560	37697	43737	48697
Hmcp001629	Kaempferol-3-O-(6''-Malonyl)glucoside-7-O-Glucoside	C30H32O19	27014	29786	24596	31271	53030	56408	15378	19834	22755
pmb0709	Quercetin-7-O-(6''-malonyl)glucosyl-5-O-glucoside	C30H32O20	97078	113950	87842	120960	127820	131520	144440	141830	145650
pmb2991	Apigenin-7-O-glucoside-4'-O-rutinoside	C33H40O19	66345	56766	71127	19842	24984	23202	21039	27333	20342
