# Supplementary material for: Phenolic Acids and Flavonoids Play Important Roles in Flower Bud Differentiation in Mikania micrantha: Transcriptomics and Metabolomics
Source: Int J Mol Sci. 2023 Nov 21;24(23):16550. doi: 10.3390/ijms242316550 (PMC10705899; doi:10.3390/ijms242316550)
Supplement: Supplementary file 1 [file ijms-24-16550-s001.zip › Supplementary Material Table S3.xlsx]

## Sheet: Sheet1
Index	Compounds	Formula	E221	E222	E223	E921	E922	E923	E1321	E1322	E1323
pmb0069	Benzamide	C7H7NO	64029	46722	55916	118580	115990	145800	186020	162290	171150
Lmbn001930	2-Hydroxybenzaldehyde (Salicylaldehyde)*	C7H6O2	12678	11015	10285	6537.7	4619.2	5989.6	5872.8	7854.3	3379.4
mws0628	4-Hydroxybenzaldehyde*	C7H6O2	282290	235390	245340	463020	498030	502410	345910	316330	312530
pme0241	Benzoic acid*	C7H6O2	32378	42727	28863	41725	21401	22180	53428	25441	37585
mws1078	Anthranilic Acid*	C7H7NO2	100960	92424	102100	317440	364990	341720	200550	268180	201560
Lmgn001670	Salicylic acid*	C7H6O3	1730700	1651900	1695800	2083200	2446100	2165700	2090000	2080500	2015800
Hmgn001653	Protocatechuic aldehyde*	C7H6O3	1134700	1141100	1164500	1946200	2089300	2181200	1652000	1797600	1654900
Lmbn001981	2,5-Dihydroxybenzaldehyde*	C7H6O3	1644900	1576900	1705200	2462500	2690500	2805300	2117200	2134000	2157200
mws0749	4-Hydroxybenzoic acid*	C7H6O3	1930500	1906700	1862900	3089200	3351100	3400600	2729600	2599800	2602300
mws2368	Tyrosol	C8H10O2	168920	158330	156050	211000	244420	227040	209670	209040	221790
Zmzn002575	2-Nitrophenol	C6H5NO3	16195	23321	17291	22311	16196	16808	27233	13414	19721
pmp001285	Phthalic anhydride	C8H4O3	308520	354940	353180	433550	370230	350640	303190	294630	291260
mws2213	Cinnamic acid	C9H8O2	13560	13155	14152	13324	17189	17305	23001	19970	22034
mws0458	Vanillin	C8H8O3	93492	103050	91410	68528	77066	79671	48905	89323	75396
mws0183	3,4-Dihydroxybenzoic acid (Protocatechuic acid)*	C7H6O4	317040	321480	330110	561430	639940	567700	845650	862210	846750
pmf0440	4-MethoxycinnaMaldehyde	C10H10O2	110590	109380	124760	122220	99089	114920	108180	98405	97637
Lmbn002739	3-Hydroxycinnamic Acid*	C9H8O3	107430	101550	117610	165280	199710	212510	80284	102470	108300
pmb0142	Caffeic aldehyde*	C9H8O3	77824	82621	83477	71768	79154	59689	98954	94523	86601
pme0281	Terephthalic acid*	C8H6O4	228390	260360	157620	149700	145140	158610	167580	164480	162360
mws0467	3-(4-Hydroxyphenyl)-propionic acid*	C9H10O3	30905	15302	23723	25532	24277	11483	34738	31347	31836
NK10253223	2-Amino-3-methoxybenzoic acid*	C8H9NO3	1031300	1012200	1036600	995170	977760	1010800	1258500	1200900	1273900
pme2598	3,4-Dihydroxybenzeneacetic acid*	C8H8O4	485750	449110	394010	192810	103190	113110	103090	163260	139090
mws0028	Vanillic acid*	C8H8O4	96894	96344	93477	188800	217780	220710	149640	158050	131070
pmb2795	4-Methoxycinnamic acid*	C10H10O3	80777	81921	81472	112340	103000	98440	50721	49949	49154
mws1195	p-Coumaric acid methyl ester*	C10H10O3	23599	26359	27668	30525	25286	28285	14584	15280	13459
mws2212	Caffeic acid	C9H8O4	3687800	3436600	3370000	2040100	1885700	2187900	5256400	5209300	4833300
mws1350	Syringaldehyde; 4-Hydroxy-3,5-Dimethoxybenzaldehyde*	C9H10O4	52438	58176	75849	51221	58373	53426	38233	51798	54558
Hmtn001288	Methyl 2,4-dihydroxyphenylacetate*	C9H10O4	31291	24262	29680	32125	37999	38345	25126	23999	26267
Xmgn006542	Dimethyl Phthalate*	C10H10O4	2515200	2603200	2576900	2154400	2005600	2059600	1990900	1940400	1886500
Lmdn003756	Methyl caffeate*	C10H10O4	617810	501820	506240	575220	694570	533790	666160	704160	636520
mws0014	Ferulic acid*	C10H10O4	28062	35117	45330	21408	22517	28372	31567	37819	43224
Lmln010063	2,6-Di-t-butylphenol	C14H22O	1505200	1627900	1595900	4924900	1623000	2391600	1424200	1309500	1370700
mws1212	Methyl ferulate*	C11H12O4	20540	21568	20635	17834	13218	17979	14765	15610	13455
pmb2620	3,4-Dimethoxycinnamic acid*	C11H12O4	16882	18294	15433	10438	12932	9199	12380	9877.2	8124.1
pme3443	Sinapinaldehyde*	C11H12O4	61053	52913	55684	21277	18443	24860	28765	21974	20310
pme3437	Eudesmic acid (3,4,5-trimethoxybenzoic acid)	C10H12O5	10138	12727	18660	23195	21065	23584	17440	15620	15153
mws4085	Sinapic acid	C11H12O5	62179	51287	76170	68331	78468	72713	57361	84696	75731
Lmlp012720	Dibutyl phthalate	C16H22O4	5828800	5535400	5813800	7562500	6389000	5716000	5455900	5039700	5512800
pmb3142	Salicylic acid-2-O-glucoside	C13H16O8	3908700	4663700	5258500	8694800	9061200	8955300	2740000	2853800	3309900
Zmhn000892	4-O-Glucosyl-3,4-dihydroxybenzyl alcohol	C13H18O8	204370	211090	209970	202620	221590	227130	128830	120420	128120
Cmzp002057	6-O-Acetylarbutin	C14H18O8	6188.2	3786.8	6196.4	6298.1	4246.6	7624.2	10964	5875.2	5236.8
pmn001367	Protocatechuic acid-4-O-glucoside	C13H16O9	15074000	16799000	14231000	12657000	13211000	13270000	9308200	9172400	9812000
pmb0751	Trans-5-O-(p-Coumaroyl)shikimate	C16H16O7	88824	94984	77013	116500	77877	133490	77957	64401	62631
Zmhn002301	p-Coumaric acid-4-O-glucoside	C15H18O8	3096900	3487400	3174300	4558800	4848100	5000200	2446400	2612800	2766200
pmn001518	1-O-Galloyl-D-glucose	C13H16O10	2513200	2427600	2442900	1110900	899720	1022200	1046400	1037600	1047000
Hmln002806	5-O-Caffeoylshikimic acid	C16H16O8	262100	220070	276180	112690	127020	96544	290360	318390	292660
pma6460	4-O-p-Coumaroylquinic acid	C16H18O8	92011	105500	87800	116050	121840	140510	54606	39791	50417
pmn001420	1-O-[(E)-Caffeoyl]-D-glucose	C15H18O9	1301500	1390000	1352400	1146000	1153400	1167400	997800	961140	1038200
mws0906	Coniferin	C16H22O8	289960	248990	270270	243310	203020	202510	356850	383690	276210
Lmmn000774	Dihydrocaffeoylglucose	C15H20O9	335620	345560	358390	447930	442570	450670	262270	235730	271980
pme1816	Neochlorogenic acid(5-O-Caffeoylquinic acid)*	C16H18O9	1096100	1107900	1122700	1228000	1318800	1331800	1361500	1278600	1331000
mws0178	Chlorogenic acid*	C16H18O9	13070000	13517000	14377000	14786000	16789000	17490000	15673000	14573000	14933000
Zmhn002334	6-O-Feruloyl-D-glucose	C16H20O9	213310	235860	196400	122100	117140	93426	171240	150900	162450
mws0179	Chlorogenic acid methyl ester*	C17H20O9	673670	574180	662300	870620	988110	846050	705000	764920	691980
pmb0752	3-O-Feruloylquinic acid*	C17H20O9	563290	531010	533050	798830	833460	788070	773950	781050	806230
pmn001695	Trihydroxycinnamoylquinic acid	C16H20O10	1073900	1030800	1128700	13742000	13257000	13502000	8071600	7424700	7954300
mws0011	Syringin	C17H24O9	34956	31801	38821	21286	11193	18913	38228	31667	21864
HJN003	1-O-Sinapoyl-D-glucose	C17H22O10	39316	45151	34083	16561	11587	9240.1	22609	23264	37058
pma0110	4-O-Sinapoylquinic acid	C18H22O10	49266	38462	43515	21422	27236	25480	21744	34477	27752
Lmhn002574	Caffeoyl(p-Hydroxybenzoyl)tartaric acid	C20H16O11	1046400	901140	896800	670150	700040	746540	2248100	2151200	2351400
Cmzn005251	6-O-Caffeoylarbutin*	C21H22O10	355500	376380	397500	252180	368280	357030	336670	274300	314720
Zmhn002909	6-O-Glucosyl-caffeoylbenzoic acid*	C22H22O10	286520	297440	290950	949860	921310	909820	428180	439680	472280
pmb2654	Anthranilate-1-O-Sophoroside	C19H27NO12	3797100	3348300	3222900	1296100	1045800	1022400	814180	943860	1155400
Zmhn002508	4-p-Cumaroyl-rhamnosyl-(1→6)-D-glucose	C21H28O12	54823	46564	56750	24709	38851	41460	77534	78257	85979
mws1714	Chicoric Acid	C22H18O12	15423	9443.7	6833.3	6955.8	14109	4313.2	36439	28831	35572
Lmgp003989	Dicaffeoylshikimic acid	C25H22O11	6577800	7462900	5843000	5643800	6008700	7735400	5019400	6851700	5336700
pmb3061	5-O-p-Coumaroylquinic acid O-glucoside	C22H28O13	14958	14636	16157	17413	11794	15449	8659.8	8344.5	11736
Lmgp004518	Caffeoylferuloylshikimic acid	C26H24O11	35781000	36183000	36344000	31911000	33949000	32384000	37161000	35021000	34798000
pmn001384	Isochlorogenic acid C*	C25H24O12	18705000	21306000	19965000	20749000	21173000	24789000	23178000	20891000	22175000
pmn001382	Isochlorogenic acid A*	C25H24O12	20800000	17100000	21599000	20757000	21497000	24822000	24548000	20954000	21170000
mws1584	1,3-O-Dicaffeoylquinic Acid (Cynarin)*	C25H24O12	204310	225240	281080	332940	353010	374370	242470	286800	267910
Li512115	Isochlorogenic acid B*	C25H24O12	23323000	27439000	25330000	26737000	24673000	25316000	29897000	22081000	25032000
Hmbn002692	6'-O-Feruloyl-D-sucrose	C22H30O14	1554400	1654500	1507200	1095600	1080900	1128800	1845400	1763500	2072000
pmn001710	Rosmarinic acid-3'-O-glucoside	C24H26O13	97783	80949	76240	99128	79028	92984	113020	99790	104150
Lmjp003822	3,5-Dicaffeoylquinic Acid Methyl Ester*	C26H26O12	37055000	36890000	36177000	32453000	34728000	32646000	35242000	36448000	34574000
Lmjp003731	3,4-O-Dicaffeoylquinic Acid Methyl Ester*	C26H26O12	36521000	35653000	35350000	32822000	34222000	31715000	35402000	36240000	34200000
HJN102	3,4,5-Tricaffeoylquinic acid	C34H30O15	6978400	7056500	6771700	14287000	14694000	15221000	8158700	9775400	8504200
Lmgn002253	Syringoylcaffeoylquinic acid-D-glucose	C31H36O18	1715600	1804100	1807100	1454600	1504600	1479300	1837600	1773200	1758700
