# Supplementary material for: Phenolic Acids and Flavonoids Play Important Roles in Flower Bud Differentiation in Mikania micrantha: Transcriptomics and Metabolomics
Source: Int J Mol Sci. 2023 Nov 21;24(23):16550. doi: 10.3390/ijms242316550 (PMC10705899; doi:10.3390/ijms242316550)
Supplement: Supplementary file 1 [file ijms-24-16550-s001.zip › Supplementary Material Table S4.xlsx]

## Sheet: Sheet1
Sample	Raw Reads	Clean Reads	Clean Base(G)	Q20(%)	Q30(%)	GC Content(%)	Reads mapped（%）	Unique mapped（%）
E221	51479370	50184502	7.53	97.99	93.78	43.1	89.05	77.38
E222	46823016	45537886	6.83	98.14	94.14	43.1	88.84	77.14
E223	53614214	52370142	7.86	98.11	94.07	43.12	88.64	76.8
E921	46985372	45730652	6.86	97.99	93.81	43.08	85.77	73.81
E922	43984916	42891540	6.43	98.03	93.91	43.1	83.92	72.04
E923	46915486	45908178	6.89	98.05	93.96	43.02	86.99	74.98
E1321	50071842	48757468	7.31	97.92	93.66	42.68	77.35	67.81
E1322	58214954	56240314	8.44	98.02	93.97	43.55	78.16	68.26
E1323	60613424	59078680	8.86	98.06	94	43.15	72.54	63.29
