# Supplementary material for: Phenolic Acids and Flavonoids Play Important Roles in Flower Bud Differentiation in Mikania micrantha: Transcriptomics and Metabolomics
Source: Int J Mol Sci. 2023 Nov 21;24(23):16550. doi: 10.3390/ijms242316550 (PMC10705899; doi:10.3390/ijms242316550)
Supplement: Supplementary file 1 [file ijms-24-16550-s001.zip › Supplementary Material Table S5.xlsx]

## Sheet: Sheet1
#Kegg_pathway	ko_id	P-value_gene	P-value_meta	gene ID	gene Count	gene Annotation	meta ID	meta Count	meta Annotation
Pentose and glucuronate interconversions	ko00040	0.999939	0.797609	gene-E3N88_03544;gene-E3N88_01762;gene-E3N88_10858;gene-E3N88_06703;gene-E3N88_12770;gene-E3N88_16941;gene-E3N88_19744;gene-E3N88_38751;gene-E3N88_39913;gene-E3N88_40556;gene-E3N88_05449;gene-E3N88_16978;gene-E3N88_24544;gene-E3N88_32459;gene-E3N88_37153;gene-E3N88_39048;gene-E3N88_14288;gene-E3N88_20240;gene-E3N88_20827;gene-E3N88_26587;gene-E3N88_13409;gene-E3N88_15403;gene-E3N88_21754;gene-E3N…	30	K00008 L-iditol 2-dehydrogenase [EC:1.1.1.14] | (RefSeq) L-idonate 5-dehydrogenase-like isoform X1 (A)+ K00012 UDPglucose 6-dehydrogenase [EC:1.1.1.22] | (RefSeq) UDP-glucose 6-dehydrogenase 3 (A)+ K00854 xylulokinase [EC:2.7.1.17] | (RefSeq) xylulose kinase (A)+ K01051 pectinesterase [EC:3.1.1.11] | (RefSeq) hypothetical protein (A)+ K01051 pectinesterase [EC:3.1.1.11] | (RefSeq) pectinesterase-…	pmb2922	1	C15H24N2O17P2
Galactose metabolism	ko00052	0.660947	0.0554192	gene-E3N88_18894;gene-E3N88_25003;gene-E3N88_33530;gene-E3N88_44183;gene-E3N88_40521;gene-E3N88_40522;gene-E3N88_05913;gene-E3N88_12458;gene-E3N88_12860;gene-E3N88_20665;gene-E3N88_21296;gene-E3N88_27263;gene-E3N88_27351;gene-E3N88_31592;gene-E3N88_31599;gene-E3N88_31605;gene-E3N88_31636;gene-E3N88_31656;gene-E3N88_33113;gene-E3N88_33447;gene-E3N88_35604;gene-E3N88_44589;gene-E3N88_44714;gene-E3N…	39	K00850 6-phosphofructokinase 1 [EC:2.7.1.11] | (RefSeq) ATP-dependent 6-phosphofructokinase 2 (A)+ K00850 6-phosphofructokinase 1 [EC:2.7.1.11] | (RefSeq) ATP-dependent 6-phosphofructokinase 6-like (A)+ K00850 6-phosphofructokinase 1 [EC:2.7.1.11] | (RefSeq) ATP-dependent 6-phosphofructokinase 2 (A)+ K00850 6-phosphofructokinase 1 [EC:2.7.1.11] | (RefSeq) ATP-dependent 6-phosphofructokinase 2 (A)…	MA10039641;pme0519;mws1333;pmb2922;mws1080	5	C12H22O11+ C12H22O11+ C12H22O11+ C15H24N2O17P2+ C12H22O11
Ascorbate and aldarate metabolism	ko00053	0.883393	0.831103	gene-E3N88_01762;gene-E3N88_02870;gene-E3N88_16432;gene-E3N88_25441;gene-E3N88_15546;gene-E3N88_04968;gene-E3N88_19309;gene-E3N88_22349;gene-E3N88_36157;gene-E3N88_07735;gene-E3N88_07790;gene-E3N88_03128;gene-E3N88_30312;gene-E3N88_37833;gene-E3N88_40393;gene-E3N88_40399;gene-E3N88_40400;gene-E3N88_40404;gene-E3N88_40406;gene-E3N88_01672	20	K00012 UDPglucose 6-dehydrogenase [EC:1.1.1.22] | (RefSeq) UDP-glucose 6-dehydrogenase 3 (A)+ K00128 aldehyde dehydrogenase (NAD+) [EC:1.2.1.3] | (RefSeq) aldehyde dehydrogenase family 3 member F1-like (A)+ K00128 aldehyde dehydrogenase (NAD+) [EC:1.2.1.3] | (RefSeq) aldehyde dehydrogenase family 3 member F1-like (A)+ K00128 aldehyde dehydrogenase (NAD+) [EC:1.2.1.3] | (RefSeq) aldehyde dehydroge…	pmb2922	1	C15H24N2O17P2
Fatty acid biosynthesis	ko00061	0.987421	0.653185	gene-E3N88_24502;gene-E3N88_31165;gene-E3N88_30433;gene-E3N88_34532;gene-E3N88_36599;gene-E3N88_45541;gene-E3N88_11617;gene-E3N88_22586;gene-E3N88_22821;gene-E3N88_27956;gene-E3N88_35178;gene-E3N88_26354;gene-E3N88_33286	13	K00059 3-oxoacyl-[acyl-carrier protein] reductase [EC:1.1.1.100] | (RefSeq) NADPH-dependent aldehyde reductase-like protein, chloroplastic (A)+ K00059 3-oxoacyl-[acyl-carrier protein] reductase [EC:1.1.1.100] | (RefSeq) 3-oxoacyl-[acyl-carrier-protein] reductase 4-like (A)+ K00648 3-oxoacyl-[acyl-carrier-protein] synthase III [EC:2.3.1.180] | (RefSeq) 3-oxoacyl-[acyl-carrier-protein] synthase III…	pmb2640	1	C12H24O2
Oxidative phosphorylation	ko00190	0.991938	0.122137	gene-E3N88_23069;gene-E3N88_23114;gene-E3N88_41267;gene-E3N88_42993;gene-E3N88_05892;gene-E3N88_40525;gene-E3N88_41148;gene-E3N88_41666;gene-E3N88_22441;gene-E3N88_30353;gene-E3N88_27674;gene-E3N88_36394;gene-E3N88_10753;gene-E3N88_15246;gene-E3N88_32575;gene-E3N88_24811;gene-E3N88_41028;gene-E3N88_14450;gene-E3N88_25018;gene-E3N88_20595;gene-E3N88_08230;gene-E3N88_12997;gene-E3N88_42364;gene-E3N…	38	K01507 inorganic pyrophosphatase [EC:3.6.1.1] | (RefSeq) pyrophosphate-energized vacuolar membrane proton pump 1-like (A)+ K01507 inorganic pyrophosphatase [EC:3.6.1.1] | (RefSeq) pyrophosphate-energized vacuolar membrane proton pump 1-like (A)+ K01507 inorganic pyrophosphatase [EC:3.6.1.1] | (RefSeq) pyrophosphate-energized vacuolar membrane proton pump 1 (A)+ K01507 inorganic pyrophosphatase [E…	pmb0530;pme2117	2	C21H27N7O14P2+ C10H15N5O10P2
Photosynthesis	ko00195	1	0.02527	gene-E3N88_22441;gene-E3N88_30353;gene-E3N88_27674;gene-E3N88_36394;gene-E3N88_10753;gene-E3N88_15246;gene-E3N88_06479;gene-E3N88_22001;gene-E3N88_45705;gene-E3N88_21907;gene-E3N88_17320;gene-E3N88_32469	12	K02110 F-type H+-transporting ATPase subunit c | (Kazusa) Ljchlorog3v0000430.1; - (A)+ K02111 F-type H+-transporting ATPase subunit alpha [EC:3.6.3.14] | (RefSeq) atpA, HeanCp015; ATP synthase CF1 alpha subunit (A)+ K02112 F-type H+-transporting ATPase subunit beta [EC:7.1.2.2] | (RefSeq) atpB, LasaCp028; ATP synthase CF1 beta subunit (A)+ K02112 F-type H+-transporting ATPase subunit beta [EC:3.6…	pme2651;pme2117	2	C21H28N7O17P3+ C10H15N5O10P2
Arginine biosynthesis	ko00220	0.0754147	0.831103	gene-E3N88_06804;gene-E3N88_27549;gene-E3N88_33402;gene-E3N88_42596;gene-E3N88_21506;gene-E3N88_25239;gene-E3N88_19227;gene-E3N88_01634;gene-E3N88_40942;gene-E3N88_41083;gene-E3N88_46201;gene-E3N88_37962	12	K00145 N-acetyl-gamma-glutamyl-phosphate reductase [EC:1.2.1.38] | (RefSeq) probable N-acetyl-gamma-glutamyl-phosphate reductase, chloroplastic isoform X1 (A)+ K00145 N-acetyl-gamma-glutamyl-phosphate reductase [EC:1.2.1.38] | (RefSeq) phospholipase A1-IIbeta-like (A)+ K00145 N-acetyl-gamma-glutamyl-phosphate reductase [EC:1.2.1.38] | (RefSeq) phospholipase A1-IIbeta-like (A)+ K00145 N-acetyl-gam…	mws0260	1	C6H14N4O2
Purine metabolism	ko00230	0.215714	0.0499553	gene-E3N88_13144;gene-E3N88_03055;gene-E3N88_21307;gene-E3N88_24800;gene-E3N88_30425;gene-E3N88_12410;gene-E3N88_32263;gene-E3N88_44347;gene-E3N88_23855;gene-E3N88_17499;gene-E3N88_38207;gene-E3N88_03667;gene-E3N88_21477;gene-E3N88_22660;gene-E3N88_38058;gene-E3N88_45669;gene-E3N88_43510;gene-E3N88_28055;gene-E3N88_22288;gene-E3N88_40988;gene-E3N88_11772;gene-E3N88_31064;gene-E3N88_40949;gene-E3N…	32	K00106 xanthine dehydrogenase/oxidase [EC:1.17.1.4 1.17.3.2] | (RefSeq) xanthine dehydrogenase 1-like (A)+ K00365 urate oxidase [EC:1.7.3.3] | (RefSeq) uricase-2 (A)+ K00759 adenine phosphoribosyltransferase [EC:2.4.2.7] | (RefSeq) adenine phosphoribosyltransferase 5-like isoform X1 (A)+ K00759 adenine phosphoribosyltransferase [EC:2.4.2.7] | (RefSeq) adenine phosphoribosyltransferase 4-like isof…	mws0668;pmb0998;mws0884;pmb0981;pme0256;pme2117	6	C10H12N4O6+ C10H14N5O8P+ C10H12N5O6P+ C10H14N5O7P+ C5H4N4O2+ C10H15N5O10P2
Caffeine metabolism	ko00232	0.0260194	0.02527	gene-E3N88_13144;gene-E3N88_03055;gene-E3N88_19583;gene-E3N88_19585;gene-E3N88_19589	5	K00106 xanthine dehydrogenase/oxidase [EC:1.17.1.4 1.17.3.2] | (RefSeq) xanthine dehydrogenase 1-like (A)+ K00365 urate oxidase [EC:1.7.3.3] | (RefSeq) uricase-2 (A)+ K07409 cytochrome P450 family 1 subfamily A polypeptide 2 [EC:1.14.14.1] | (RefSeq) cytochrome P450 89A2-like (A)+ K07409 cytochrome P450 family 1 subfamily A polypeptide 2 [EC:1.14.14.1] | (RefSeq) cytochrome P450 89A2-like (A)+ K0…	mws0668;pme0256	2	C10H12N4O6+ C5H4N4O2
Pyrimidine metabolism	ko00240	0.0895923	0.863284	gene-E3N88_13931;gene-E3N88_08000;gene-E3N88_34495;gene-E3N88_02733;gene-E3N88_02777;gene-E3N88_02778;gene-E3N88_03886;gene-E3N88_26505;gene-E3N88_26521;gene-E3N88_38058;gene-E3N88_45669;gene-E3N88_08506;gene-E3N88_34443;gene-E3N88_06087;gene-E3N88_28055;gene-E3N88_15601;gene-E3N88_40988;gene-E3N88_11772;gene-E3N88_31064;gene-E3N88_40949;gene-E3N88_41060;gene-E3N88_41067;gene-E3N88_41906;gene-E3N…	26	K00254 dihydroorotate dehydrogenase [EC:1.3.5.2] | (RefSeq) dihydroorotate dehydrogenase (quinone), mitochondrial (A)+ K00609 aspartate carbamoyltransferase catalytic subunit [EC:2.1.3.2] | (RefSeq) aspartate carbamoyltransferase 2, chloroplastic-like (A)+ K00857 thymidine kinase [EC:2.7.1.21] | (RefSeq) thymidine kinase-like (A)+ K00876 uridine kinase [EC:2.7.1.48] | (RefSeq) uridine kinase-like…	Lmgn000160;pmb2922	2	C4H8N2O3+ C15H24N2O17P2
Monobactam biosynthesis	ko00261	0.932784	0.585549	gene-E3N88_40438;gene-E3N88_40283;gene-E3N88_20512	3	K00133 aspartate-semialdehyde dehydrogenase [EC:1.2.1.11] | (RefSeq) uncharacterized protein LOC111904375 (A)+ K00928 aspartate kinase [EC:2.7.2.4] | (RefSeq) aspartokinase 1, chloroplastic-like (A)+ K12524 bifunctional aspartokinase / homoserine dehydrogenase 1 [EC:2.7.2.4 1.1.1.3] | (RefSeq) bifunctional aspartokinase/homoserine dehydrogenase, chloroplastic-like (A)	mws0260	1	C6H14N4O2
Lysine degradation	ko00310	0.835032	0.550603	gene-E3N88_02870;gene-E3N88_16432;gene-E3N88_25441;gene-E3N88_11424;gene-E3N88_41670;gene-E3N88_34527;gene-E3N88_33256;gene-E3N88_01056;gene-E3N88_25351;gene-E3N88_25356;gene-E3N88_44492;gene-E3N88_02342	12	K00128 aldehyde dehydrogenase (NAD+) [EC:1.2.1.3] | (RefSeq) aldehyde dehydrogenase family 3 member F1-like (A)+ K00128 aldehyde dehydrogenase (NAD+) [EC:1.2.1.3] | (RefSeq) aldehyde dehydrogenase family 3 member F1-like (A)+ K00128 aldehyde dehydrogenase (NAD+) [EC:1.2.1.3] | (RefSeq) aldehyde dehydrogenase family 3 member H1 isoform X1 (A)+ K00306 sarcosine oxidase / L-pipecolate oxidase [EC:1.…	Lmbn001467;pme0120	2	C7H13NO3+ C5H11NO2
Arginine and proline metabolism	ko00330	0.534444	0.251167	gene-E3N88_02870;gene-E3N88_16432;gene-E3N88_25441;gene-E3N88_38947;gene-E3N88_04860;gene-E3N88_04861;gene-E3N88_27946;gene-E3N88_19227;gene-E3N88_02102;gene-E3N88_12509;gene-E3N88_37696;gene-E3N88_29337;gene-E3N88_38517;gene-E3N88_46201;gene-E3N88_37962;gene-E3N88_31197;gene-E3N88_46183	17	K00128 aldehyde dehydrogenase (NAD+) [EC:1.2.1.3] | (RefSeq) aldehyde dehydrogenase family 3 member F1-like (A)+ K00128 aldehyde dehydrogenase (NAD+) [EC:1.2.1.3] | (RefSeq) aldehyde dehydrogenase family 3 member F1-like (A)+ K00128 aldehyde dehydrogenase (NAD+) [EC:1.2.1.3] | (RefSeq) aldehyde dehydrogenase family 3 member H1 isoform X1 (A)+ K00797 spermidine synthase [EC:2.5.1.16] | (RefSeq) sp…	pme2693;pme0120;mws0260	3	C6H14N2O+ C5H11NO2+ C6H14N4O2
Histidine metabolism	ko00340	0.38376	0.653185	gene-E3N88_02870;gene-E3N88_16432;gene-E3N88_25441;gene-E3N88_27841;gene-E3N88_04764	5	K00128 aldehyde dehydrogenase (NAD+) [EC:1.2.1.3] | (RefSeq) aldehyde dehydrogenase family 3 member F1-like (A)+ K00128 aldehyde dehydrogenase (NAD+) [EC:1.2.1.3] | (RefSeq) aldehyde dehydrogenase family 3 member F1-like (A)+ K00128 aldehyde dehydrogenase (NAD+) [EC:1.2.1.3] | (RefSeq) aldehyde dehydrogenase family 3 member H1 isoform X1 (A)+ K11755 phosphoribosyl-ATP pyrophosphohydrolase / phosp…	mws0254	1	C6H9N3O2
Tyrosine metabolism	ko00350	0.158364	0.757641	gene-E3N88_34230;gene-E3N88_34234;gene-E3N88_34243;gene-E3N88_34244;gene-E3N88_34607;gene-E3N88_34610;gene-E3N88_04626;gene-E3N88_04823;gene-E3N88_05424;gene-E3N88_22376;gene-E3N88_28451;gene-E3N88_28453;gene-E3N88_33434;gene-E3N88_38392;gene-E3N88_42172;gene-E3N88_45632;gene-E3N88_35526;gene-E3N88_46201;gene-E3N88_37962;gene-E3N88_20294	20	K00422 polyphenol oxidase [EC:1.10.3.1] | (RefSeq) polyphenol oxidase I, chloroplastic-like (A)+ K00422 polyphenol oxidase [EC:1.10.3.1] | (RefSeq) polyphenol oxidase I, chloroplastic-like (A)+ K00422 polyphenol oxidase [EC:1.10.3.1] | (RefSeq) polyphenol oxidase I, chloroplastic-like (A)+ K00422 polyphenol oxidase [EC:1.10.3.1] | (RefSeq) polyphenol oxidase I, chloroplastic-like (A)+ K00422 poly…	pme2598	1	C8H8O4
Tryptophan metabolism	ko00380	0.461163	0.437897	gene-E3N88_02870;gene-E3N88_16432;gene-E3N88_25441;gene-E3N88_41670;gene-E3N88_34527;gene-E3N88_04860;gene-E3N88_04861;gene-E3N88_27946;gene-E3N88_22376;gene-E3N88_28451;gene-E3N88_28453;gene-E3N88_33434;gene-E3N88_38392;gene-E3N88_42172;gene-E3N88_45632;gene-E3N88_33256;gene-E3N88_10157;gene-E3N88_10177;gene-E3N88_32585;gene-E3N88_19583;gene-E3N88_19585;gene-E3N88_19589;gene-E3N88_10540;gene-E3N…	30	K00128 aldehyde dehydrogenase (NAD+) [EC:1.2.1.3] | (RefSeq) aldehyde dehydrogenase family 3 member F1-like (A)+ K00128 aldehyde dehydrogenase (NAD+) [EC:1.2.1.3] | (RefSeq) aldehyde dehydrogenase family 3 member F1-like (A)+ K00128 aldehyde dehydrogenase (NAD+) [EC:1.2.1.3] | (RefSeq) aldehyde dehydrogenase family 3 member H1 isoform X1 (A)+ K00382 dihydrolipoamide dehydrogenase [EC:1.8.1.4] | (…	mws0005;mws1078	2	C10H12N2+ C7H7NO2
Phenylalanine, tyrosine and tryptophan biosynthesis	ko00400	0.00889691	0.49616	gene-E3N88_37084;gene-E3N88_04626;gene-E3N88_04823;gene-E3N88_05424;gene-E3N88_10789;gene-E3N88_11141;gene-E3N88_40430;gene-E3N88_43900;gene-E3N88_37238;gene-E3N88_44124;gene-E3N88_07777;gene-E3N88_20014;gene-E3N88_20015;gene-E3N88_02789;gene-E3N88_16357;gene-E3N88_44014;gene-E3N88_29666;gene-E3N88_46201;gene-E3N88_37962;gene-E3N88_28788;gene-E3N88_20294	21	K00800 3-phosphoshikimate 1-carboxyvinyltransferase [EC:2.5.1.19] | (RefSeq) 3-phosphoshikimate 1-carboxyvinyltransferase 2 (A)+ K00815 tyrosine aminotransferase [EC:2.6.1.5] | (RefSeq) tyrosine aminotransferase-like (A)+ K00815 tyrosine aminotransferase [EC:2.6.1.5] | (RefSeq) probable aminotransferase TAT2 (A)+ K00815 tyrosine aminotransferase [EC:2.6.1.5] | (RefSeq) probable aminotransferase T…	mws1078;mws0154	2	C7H7NO2+ C7H10O5
beta-Alanine metabolism	ko00410	0.805534	0.376357	gene-E3N88_02870;gene-E3N88_16432;gene-E3N88_25441;gene-E3N88_06438;gene-E3N88_11290;gene-E3N88_23961;gene-E3N88_38947;gene-E3N88_43671;gene-E3N88_33256;gene-E3N88_41151;gene-E3N88_31197;gene-E3N88_46183	12	K00128 aldehyde dehydrogenase (NAD+) [EC:1.2.1.3] | (RefSeq) aldehyde dehydrogenase family 3 member F1-like (A)+ K00128 aldehyde dehydrogenase (NAD+) [EC:1.2.1.3] | (RefSeq) aldehyde dehydrogenase family 3 member F1-like (A)+ K00128 aldehyde dehydrogenase (NAD+) [EC:1.2.1.3] | (RefSeq) aldehyde dehydrogenase family 3 member H1 isoform X1 (A)+ K00232 acyl-CoA oxidase [EC:1.3.3.6] | (RefSeq) unchar…	Lmgn000160;mws0254	2	C4H8N2O3+ C6H9N3O2
Glutathione metabolism	ko00480	0.108851	0.247368	gene-E3N88_01693;gene-E3N88_01695;gene-E3N88_19965;gene-E3N88_04968;gene-E3N88_19309;gene-E3N88_22349;gene-E3N88_36157;gene-E3N88_38947;gene-E3N88_01682;gene-E3N88_02150;gene-E3N88_08811;gene-E3N88_24560;gene-E3N88_31414;gene-E3N88_33712;gene-E3N88_36534;gene-E3N88_36535;gene-E3N88_36539;gene-E3N88_41887;gene-E3N88_45269;gene-E3N88_37114;gene-E3N88_08253;gene-E3N88_12162;gene-E3N88_44450;gene-E3N…	31	K00031 isocitrate dehydrogenase [EC:1.1.1.42] | (RefSeq) cytosolic isocitrate dehydrogenase [NADP]-like (A)+ K00031 isocitrate dehydrogenase [EC:1.1.1.42] | (RefSeq) cytosolic isocitrate dehydrogenase [NADP]-like (A)+ K00031 isocitrate dehydrogenase [EC:1.1.1.42] | (RefSeq) isocitrate dehydrogenase [NADP] (A)+ K00434 L-ascorbate peroxidase [EC:1.11.1.11] | (RefSeq) L-ascorbate peroxidase 3-like (…	mws4134;pme2651	2	C20H32N6O12S2+ C21H28N7O17P3
Starch and sucrose metabolism	ko00500	0.746671	0.160964	gene-E3N88_12923;gene-E3N88_40603;gene-E3N88_03192;gene-E3N88_20030;gene-E3N88_27364;gene-E3N88_32465;gene-E3N88_20023;gene-E3N88_10908;gene-E3N88_10931;gene-E3N88_25410;gene-E3N88_43304;gene-E3N88_26273;gene-E3N88_38468;gene-E3N88_42189;gene-E3N88_11473;gene-E3N88_15988;gene-E3N88_30983;gene-E3N88_36072;gene-E3N88_44424;gene-E3N88_45081;gene-E3N88_40521;gene-E3N88_40522;gene-E3N88_07917;gene-E3N…	70	K00688 glycogen phosphorylase [EC:2.4.1.1] | (RefSeq) alpha-glucan phosphorylase, H isozyme (A)+ K00688 glycogen phosphorylase [EC:2.4.1.1] | (RefSeq) alpha-1,4 glucan phosphorylase L-2 isozyme, chloroplastic/amyloplastic-like isoform X1 (A)+ K00700 1,4-alpha-glucan branching enzyme [EC:2.4.1.18] | (RefSeq) 1,4-alpha-glucan-branching enzyme, chloroplastic/amyloplastic-like (A)+ K00700 1,4-alpha-g…	pmb2922;mws0264;pme0519	3	C15H24N2O17P2+ C12H22O11+ C12H22O11
Amino sugar and nucleotide sugar metabolism	ko00520	0.999403	0.312412	gene-E3N88_01762;gene-E3N88_14173;gene-E3N88_10908;gene-E3N88_10931;gene-E3N88_03256;gene-E3N88_00913;gene-E3N88_16838;gene-E3N88_35848;gene-E3N88_35866;gene-E3N88_35867;gene-E3N88_36492;gene-E3N88_41801;gene-E3N88_44881;gene-E3N88_45230;gene-E3N88_31622;gene-E3N88_45358;gene-E3N88_08293;gene-E3N88_35847;gene-E3N88_35865;gene-E3N88_42657;gene-E3N88_05853;gene-E3N88_07735;gene-E3N88_07790;gene-E3N…	38	K00012 UDPglucose 6-dehydrogenase [EC:1.1.1.22] | (RefSeq) UDP-glucose 6-dehydrogenase 3 (A)+ K00326 cytochrome-b5 reductase [EC:1.6.2.2] | (RefSeq) cytochrome b5 domain-containing protein RLF (A)+ K00847 fructokinase [EC:2.7.1.4] | (RefSeq) probable fructokinase-1 isoform X1 (A)+ K00847 fructokinase [EC:2.7.1.4] | (RefSeq) probable fructokinase-1 isoform X1 (A)+ K00966 mannose-1-phosphate guanyl…	pmb2922;Zmfn000481	2	C15H24N2O17P2+ C14H22N2O16P2
Glycerolipid metabolism	ko00561	0.256234	0.505056	gene-E3N88_02870;gene-E3N88_16432;gene-E3N88_25441;gene-E3N88_00553;gene-E3N88_00565;gene-E3N88_17048;gene-E3N88_19099;gene-E3N88_19178;gene-E3N88_20623;gene-E3N88_22498;gene-E3N88_26200;gene-E3N88_26218;gene-E3N88_33328;gene-E3N88_33553;gene-E3N88_41984;gene-E3N88_05842;gene-E3N88_12364;gene-E3N88_23675;gene-E3N88_23833;gene-E3N88_36550;gene-E3N88_08374;gene-E3N88_05578;gene-E3N88_06102;gene-E3N…	34	K00128 aldehyde dehydrogenase (NAD+) [EC:1.2.1.3] | (RefSeq) aldehyde dehydrogenase family 3 member F1-like (A)+ K00128 aldehyde dehydrogenase (NAD+) [EC:1.2.1.3] | (RefSeq) aldehyde dehydrogenase family 3 member F1-like (A)+ K00128 aldehyde dehydrogenase (NAD+) [EC:1.2.1.3] | (RefSeq) aldehyde dehydrogenase family 3 member H1 isoform X1 (A)+ K00679 phospholipid:diacylglycerol acyltransferase [EC…	pmb2922	1	C15H24N2O17P2
Arachidonic acid metabolism	ko00590	0.362996	0.0679945	gene-E3N88_09281;gene-E3N88_23272;gene-E3N88_28648;gene-E3N88_29478;gene-E3N88_36719;gene-E3N88_39256;gene-E3N88_01698;gene-E3N88_01699;gene-E3N88_01702;gene-E3N88_22455;gene-E3N88_31190;gene-E3N88_40355;gene-E3N88_46172;gene-E3N88_46176;gene-E3N88_09561;gene-E3N88_17226;gene-E3N88_17867;gene-E3N88_30755;gene-E3N88_30756;gene-E3N88_30757;gene-E3N88_28815	21	K01047 secretory phospholipase A2 [EC:3.1.1.4] | (RefSeq) phospholipase A2-alpha-like (A)+ K07418 cytochrome P450 family 2 subfamily J [EC:1.14.14.1] | (RefSeq) cytochrome P450 71A4-like isoform X1 (A)+ K07418 cytochrome P450 family 2 subfamily J [EC:1.14.14.1] | (RefSeq) cytochrome P450 71A4-like (A)+ K07418 cytochrome P450 family 2 subfamily J [EC:1.14.14.1] | (RefSeq) cytochrome P450 71A2-like…	mws0369;mws0954	2	C20H32O2+ C20H32O3
Linoleic acid metabolism	ko00591	0.000441521	0.932367	gene-E3N88_08627;gene-E3N88_14858;gene-E3N88_16452;gene-E3N88_19066;gene-E3N88_19069;gene-E3N88_19070;gene-E3N88_19071;gene-E3N88_24397;gene-E3N88_24398;gene-E3N88_32725;gene-E3N88_32744;gene-E3N88_45803;gene-E3N88_09281;gene-E3N88_19583;gene-E3N88_19585;gene-E3N88_19589;gene-E3N88_23272;gene-E3N88_28648;gene-E3N88_29478;gene-E3N88_36719;gene-E3N88_39256;gene-E3N88_05353;gene-E3N88_11857;gene-E3N…	29	K00454 lipoxygenase [EC:1.13.11.12] | (RefSeq) linoleate 13S-lipoxygenase 2-1, chloroplastic-like (A)+ K00454 lipoxygenase [EC:1.13.11.12] | (RefSeq) linoleate 13S-lipoxygenase 2-1, chloroplastic-like (A)+ K00454 lipoxygenase [EC:1.13.11.12] | (RefSeq) linoleate 13S-lipoxygenase 2-1, chloroplastic-like (A)+ K00454 lipoxygenase [EC:1.13.11.12] | (RefSeq) lipoxygenase 3, chloroplastic-like (A)+ K00…	mws0369	1	C20H32O2
One carbon pool by folate	ko00670	0.907392	0.295549	gene-E3N88_37025;gene-E3N88_39019;gene-E3N88_08958	3	K00288 methylenetetrahydrofolate dehydrogenase (NADP+) / methenyltetrahydrofolate cyclohydrolase / formyltetrahydrofolate synthetase [EC:1.5.1.5 3.5.4.9 6.3.4.3] | (RefSeq) bifunctional protein FolD 1, mitochondrial isoform X1 (A)+ K00600 glycine hydroxymethyltransferase [EC:2.1.2.1] | (RefSeq) serine hydroxymethyltransferase 1, mitochondrial (A)+ K13998 dihydrofolate reductase / thymidylate synt…	mws0430	1	C19H19N7O6
Thiamine metabolism	ko00730	0.106818	0.505056	gene-E3N88_23855;gene-E3N88_27242;gene-E3N88_28522;gene-E3N88_29737;gene-E3N88_44984;gene-E3N88_31778;gene-E3N88_02490;gene-E3N88_42141	8	K00939 adenylate kinase [EC:2.7.4.3] | (RefSeq) hypothetical protein (A)+ K01662 1-deoxy-D-xylulose-5-phosphate synthase [EC:2.2.1.7] | (RefSeq) probable 1-deoxy-D-xylulose-5-phosphate synthase, chloroplastic (A)+ K01662 1-deoxy-D-xylulose-5-phosphate synthase [EC:2.2.1.7] | (RefSeq) probable 1-deoxy-D-xylulose-5-phosphate synthase 2, chloroplastic (A)+ K01662 1-deoxy-D-xylulose-5-phosphate synth…	pmb0530	1	C21H27N7O14P2
Vitamin B6 metabolism	ko00750	0.163939	0.585549	gene-E3N88_15512;gene-E3N88_01246;gene-E3N88_01249;gene-E3N88_01250;gene-E3N88_01251;gene-E3N88_03641;gene-E3N88_03656;gene-E3N88_05472;gene-E3N88_16526;gene-E3N88_44850;gene-E3N88_45712;gene-E3N88_29058	12	K01733 threonine synthase [EC:4.2.3.1] | (RefSeq) threonine synthase, chloroplastic-like (A)+ K05275 pyridoxine 4-dehydrogenase [EC:1.1.1.65] | (RefSeq) pyridoxal reductase-like (A)+ K05275 pyridoxine 4-dehydrogenase [EC:1.1.1.65] | (RefSeq) pyridoxal reductase-like (A)+ K05275 pyridoxine 4-dehydrogenase [EC:1.1.1.65] | (RefSeq) pyridoxal reductase-like (A)+ K05275 pyridoxine 4-dehydrogenase [EC:…	pme1383	1	C8H11NO3
Nicotinate and nicotinamide metabolism	ko00760	0.821318	0.550603	gene-E3N88_36337;gene-E3N88_38058;gene-E3N88_45669;gene-E3N88_08506;gene-E3N88_40988	5	K00763 nicotinate phosphoribosyltransferase [EC:6.3.4.21] | (RefSeq) nicotinate phosphoribosyltransferase 2-like (A)+ K01081 5'-nucleotidase [EC:3.1.3.5] | (RefSeq) 7-methylguanosine phosphate-specific 5'-nucleotidase A-like isoform X1 (A)+ K01081 5'-nucleotidase [EC:3.1.3.5] | (RefSeq) 7-methylguanosine phosphate-specific 5'-nucleotidase A-like isoform X1 (A)+ K01240 uridine nucleosidase [EC:3.2…	pme2651;pmb0530	2	C21H28N7O17P3+ C21H27N7O14P2
Pantothenate and CoA biosynthesis	ko00770	0.999393	0.757641	gene-E3N88_38093	1	K01653 acetolactate synthase I/III small subunit [EC:2.2.1.6] | (RefSeq) acetolactate synthase small subunit 2, chloroplastic-like isoform X1 (A)	Lmgn000160	1	C4H8N2O3
Folate biosynthesis	ko00790	0.985171	0.295549	gene-E3N88_33377;gene-E3N88_03260;gene-E3N88_08958;gene-E3N88_30506;gene-E3N88_44342	5	K01724 4a-hydroxytetrahydrobiopterin dehydratase [EC:4.2.1.96] | (RefSeq) pterin-4-alpha-carbinolamine dehydratase 2, mitochondrial (A)+ K01930 folylpolyglutamate synthase [EC:6.3.2.17] | (RefSeq) POPTRDRAFT_563945, POPTRDRAFT_563946; DHFS-FPGS B family protein (A)+ K13998 dihydrofolate reductase / thymidylate synthase [EC:1.5.1.3 2.1.1.45] | (RefSeq) bifunctional dihydrofolate reductase-thymidyl…	mws0430	1	C19H19N7O6
Indole alkaloid biosynthesis	ko00901	0.0298952	0.409326	gene-E3N88_22376;gene-E3N88_28451;gene-E3N88_28453;gene-E3N88_33434;gene-E3N88_38392;gene-E3N88_42172;gene-E3N88_45632;gene-E3N88_04119;gene-E3N88_33388;gene-E3N88_36649;gene-E3N88_36681;gene-E3N88_44070	12	K01593 aromatic-L-amino-acid/L-tryptophan decarboxylase [EC:4.1.1.28 4.1.1.105] | (RefSeq) tyrosine decarboxylase 1 (A)+ K01593 aromatic-L-amino-acid/L-tryptophan decarboxylase [EC:4.1.1.28 4.1.1.105] | (RefSeq) tyrosine/DOPA decarboxylase (A)+ K01593 aromatic-L-amino-acid/L-tryptophan decarboxylase [EC:4.1.1.28 4.1.1.105] | (RefSeq) tyrosine/DOPA decarboxylase (A)+ K01593 aromatic-L-amino-acid/L…	mws0005	1	C10H12N2
Zeatin biosynthesis	ko00908	0.0012837	0.0250594	gene-E3N88_25700;gene-E3N88_26607;gene-E3N88_29076;gene-E3N88_31793;gene-E3N88_45210;gene-E3N88_30023;gene-E3N88_03271;gene-E3N88_03332;gene-E3N88_10953;gene-E3N88_44038;gene-E3N88_14466;gene-E3N88_14467;gene-E3N88_24587;gene-E3N88_24591;gene-E3N88_24592;gene-E3N88_24594;gene-E3N88_24595;gene-E3N88_33044;gene-E3N88_33047;gene-E3N88_33077;gene-E3N88_33078;gene-E3N88_33079;gene-E3N88_42043;gene-E3N…	25	K00279 cytokinin dehydrogenase [EC:1.5.99.12] | (RefSeq) cytokinin dehydrogenase 5 (A)+ K00279 cytokinin dehydrogenase [EC:1.5.99.12] | (RefSeq) cytokinin dehydrogenase 7 (A)+ K00279 cytokinin dehydrogenase [EC:1.5.99.12] | (RefSeq) cytokinin dehydrogenase 3-like (A)+ K00279 cytokinin dehydrogenase [EC:1.5.99.12] | (RefSeq) cytokinin dehydrogenase 6-like (A)+ K00279 cytokinin dehydrogenase [EC:1.…	Zmfn000481;pmb2922;pmb0981;pme2117	4	C14H22N2O16P2+ C15H24N2O17P2+ C10H14N5O7P+ C10H15N5O10P2
Phenylpropanoid biosynthesis	ko00940	6.55076e-07	0.243593	gene-E3N88_01649;gene-E3N88_01652;gene-E3N88_02186;gene-E3N88_02187;gene-E3N88_02188;gene-E3N88_06736;gene-E3N88_18312;gene-E3N88_21579;gene-E3N88_34290;gene-E3N88_02111;gene-E3N88_03596;gene-E3N88_06299;gene-E3N88_10718;gene-E3N88_15248;gene-E3N88_16282;gene-E3N88_17856;gene-E3N88_25707;gene-E3N88_29953;gene-E3N88_33629;gene-E3N88_35348;gene-E3N88_40460;gene-E3N88_40469;gene-E3N88_11200;gene-E3N…	120	K00083 cinnamyl-alcohol dehydrogenase [EC:1.1.1.195] | (RefSeq) mannitol dehydrogenase-like (A)+ K00083 cinnamyl-alcohol dehydrogenase [EC:1.1.1.195] | (RefSeq) mannitol dehydrogenase-like (A)+ K00083 cinnamyl-alcohol dehydrogenase [EC:1.1.1.195] | (RefSeq) mannitol dehydrogenase-like (A)+ K00083 cinnamyl-alcohol dehydrogenase [EC:1.1.1.195] | (RefSeq) mannitol dehydrogenase-like (A)+ K00083 cinn…	pme3443;HJN003;mws0011;Hmln002806	4	C11H12O4+ C17H22O10+ C17H24O9+ C16H16O8
Flavonoid biosynthesis	ko00941	0.00275786	0.0131817	gene-E3N88_11200;gene-E3N88_09681;gene-E3N88_09699;gene-E3N88_12465;gene-E3N88_12466;gene-E3N88_12467;gene-E3N88_12468;gene-E3N88_12470;gene-E3N88_12479;gene-E3N88_12481;gene-E3N88_12482;gene-E3N88_12483;gene-E3N88_12484;gene-E3N88_12485;gene-E3N88_12486;gene-E3N88_30133;gene-E3N88_11909;gene-E3N88_07458;gene-E3N88_22944;gene-E3N88_03384;gene-E3N88_27546;gene-E3N88_13578;gene-E3N88_27055;gene-E3N…	45	K00487 trans-cinnamate 4-monooxygenase [EC:1.14.13.11] | (RefSeq) trans-cinnamate 4-monooxygenase (A)+ K00588 caffeoyl-CoA O-methyltransferase [EC:2.1.1.104] | (RefSeq) probable caffeoyl-CoA O-methyltransferase At4g26220 (A)+ K00588 caffeoyl-CoA O-methyltransferase [EC:2.1.1.104] | (RefSeq) probable caffeoyl-CoA O-methyltransferase At4g26220 isoform X1 (A)+ K00588 caffeoyl-CoA O-methyltransferase…	pme3475;pme2960;mws1068;mws0914;mws0463;pme0376;mws1174;Hmln002806	8	C15H12O5+ C15H12O5+ C15H10O6+ C15H12O5+ C16H14O6+ C15H12O5+ C17H14O6+ C16H16O8
Isoflavonoid biosynthesis	ko00943	0.0153106	0.585549	gene-E3N88_10320;gene-E3N88_25468;gene-E3N88_35259;gene-E3N88_35260;gene-E3N88_42294;gene-E3N88_37078;gene-E3N88_41937	7	K13260 isoflavone/4'-methoxyisoflavone 2'-hydroxylase [EC:1.14.14.90 1.14.14.89] | (RefSeq) isoflavone 2'-hydroxylase-like (A)+ K13260 isoflavone/4'-methoxyisoflavone 2'-hydroxylase [EC:1.14.13.89 1.14.13.53] | (RefSeq) cytochrome P450 81F3-like (A)+ K13260 isoflavone/4'-methoxyisoflavone 2'-hydroxylase [EC:1.14.14.90 1.14.14.89] | (RefSeq) cytochrome P450 81E8-like (A)+ K13260 isoflavone/4'-meth…	pme0376	1	C15H12O5
Stilbenoid, diarylheptanoid and gingerol biosynthesis	ko00945	0.00683244	0.409326	gene-E3N88_11200;gene-E3N88_09681;gene-E3N88_09699;gene-E3N88_12465;gene-E3N88_12466;gene-E3N88_12467;gene-E3N88_12468;gene-E3N88_12470;gene-E3N88_12479;gene-E3N88_12481;gene-E3N88_12482;gene-E3N88_12483;gene-E3N88_12484;gene-E3N88_12485;gene-E3N88_12486;gene-E3N88_30133;gene-E3N88_29398;gene-E3N88_01212;gene-E3N88_04013;gene-E3N88_10126;gene-E3N88_19606;gene-E3N88_32946;gene-E3N88_32949;gene-E3N…	33	K00487 trans-cinnamate 4-monooxygenase [EC:1.14.13.11] | (RefSeq) trans-cinnamate 4-monooxygenase (A)+ K00588 caffeoyl-CoA O-methyltransferase [EC:2.1.1.104] | (RefSeq) probable caffeoyl-CoA O-methyltransferase At4g26220 (A)+ K00588 caffeoyl-CoA O-methyltransferase [EC:2.1.1.104] | (RefSeq) probable caffeoyl-CoA O-methyltransferase At4g26220 isoform X1 (A)+ K00588 caffeoyl-CoA O-methyltransferase…	Hmln002806	1	C16H16O8
Aminoacyl-tRNA biosynthesis	ko00970	0.786032	0.791234	gene-E3N88_05677;gene-E3N88_10502;gene-E3N88_12356;gene-E3N88_14637;gene-E3N88_14654;gene-E3N88_14663;gene-E3N88_14664;gene-E3N88_14668;gene-E3N88_24513;gene-E3N88_27202;gene-E3N88_35407;gene-E3N88_35438;gene-E3N88_23715;gene-E3N88_45708;gene-E3N88_27091;gene-E3N88_44952;gene-E3N88_43525;gene-E3N88_45234;gene-E3N88_08970;gene-E3N88_13909;gene-E3N88_34359;gene-E3N88_31069	22	K01870 isoleucyl-tRNA synthetase [EC:6.1.1.5] | (RefSeq) isoleucine--tRNA ligase, cytoplasmic (A)+ K01870 isoleucyl-tRNA synthetase [EC:6.1.1.5] | (RefSeq) isoleucine--tRNA ligase, chloroplastic/mitochondrial-like (A)+ K01870 isoleucyl-tRNA synthetase [EC:6.1.1.5] | (RefSeq) hypothetical protein (A)+ K01870 isoleucyl-tRNA synthetase [EC:6.1.1.5] | (RefSeq) isoleucine--tRNA ligase, chloroplastic/m…	mws0254;mws0260	2	C6H9N3O2+ C6H14N4O2
Biosynthesis of secondary metabolites - other antibiotics	ko00998	0.595657	0.831103	gene-E3N88_30830	1	K21568 pinoresinol/lariciresinol reductase [EC:1.23.1.1 1.23.1.2 1.23.1.3 1.23.1.4] | (RefSeq) isoflavone reductase homolog (A)	mws1078	1	C7H7NO2
Biosynthesis of unsaturated fatty acids	ko01040	0.00230821	0.376357	gene-E3N88_06438;gene-E3N88_11290;gene-E3N88_23961;gene-E3N88_41936;gene-E3N88_35178;gene-E3N88_33923;gene-E3N88_19912;gene-E3N88_17239;gene-E3N88_17511;gene-E3N88_17513;gene-E3N88_30768;gene-E3N88_36180;gene-E3N88_36181;gene-E3N88_37919;gene-E3N88_37920;gene-E3N88_37921;gene-E3N88_37922;gene-E3N88_41678;gene-E3N88_41679;gene-E3N88_03005;gene-E3N88_13324	21	K00232 acyl-CoA oxidase [EC:1.3.3.6] | (RefSeq) uncharacterized protein LOC107952742 isoform X1 (A)+ K00232 acyl-CoA oxidase [EC:1.3.3.6] | (RefSeq) uncharacterized protein LOC107952742 isoform X1 (A)+ K00232 acyl-CoA oxidase [EC:1.3.3.6] | (RefSeq) acyl-coenzyme A oxidase 2, peroxisomal (A)+ K01068 acyl-coenzyme A thioesterase 1/2/4 [EC:3.1.2.2] | (RefSeq) uncharacterized protein LOC111902693 is…	mws0369;mws0397	2	C20H32O2+ C20H30O2
Metabolic pathways	ko01100	0.0311383	0.460047	gene-E3N88_03544;gene-E3N88_22362;gene-E3N88_01762;gene-E3N88_44340;gene-E3N88_23814;gene-E3N88_04774;gene-E3N88_05006;gene-E3N88_29879;gene-E3N88_37725;gene-E3N88_00228;gene-E3N88_03992;gene-E3N88_09942;gene-E3N88_01693;gene-E3N88_01695;gene-E3N88_19965;gene-E3N88_15614;gene-E3N88_35527;gene-E3N88_35531;gene-E3N88_24502;gene-E3N88_31165;gene-E3N88_01649;gene-E3N88_01652;gene-E3N88_02186;gene-E3N…	924	K00008 L-iditol 2-dehydrogenase [EC:1.1.1.14] | (RefSeq) L-idonate 5-dehydrogenase-like isoform X1 (A)+ K00010 myo-inositol 2-dehydrogenase / D-chiro-inositol 1-dehydrogenase [EC:1.1.1.18 1.1.1.369] | (RefSeq) probable myo-inositol dehydrogenase (A)+ K00012 UDPglucose 6-dehydrogenase [EC:1.1.1.22] | (RefSeq) UDP-glucose 6-dehydrogenase 3 (A)+ K00016 L-lactate dehydrogenase [EC:1.1.1.27] | (RefSeq…	mws1078;mws0154;pme0120;mws0264;mws1333;pme2598;mws0430;Zmfn000481;Lmgn000160;mws1068;pme2960;pmb0981;pme3443;mws0668;Hmln002806;mws0369;mws0254;mws0005;mws1080;pme1383;pmb2640;pme2117;pme0256;pme2693;mws4134;pme2651;pmb0530;Lmbn001467;mws0260;pme0376;pmb2922;MA10039641;pmb0998;mws0884;pme0519	35	C7H7NO2+ C7H10O5+ C5H11NO2+ C12H22O11+ C12H22O11+ C8H8O4+ C19H19N7O6+ C14H22N2O16P2+ C4H8N2O3+ C15H10O6+ C15H12O5+ C10H14N5O7P+ C11H12O4+ C10H12N4O6+ C16H16O8+ C20H32O2+ C6H9N3O2+ C10H12N2+ C12H22O11+ C8H11NO3+ C12H24O2+ C10H15N5O10P2+ C5H4N4O2+ C6H14N2O+ C20H32N6O12S2+ C21H28N7O17P3+ C21H27N7O14P2+ C7H13NO3+ C6H14N4O2+ C15H12O5+ C15H24N2O17P2+ C12H22O11+ C10H14N5O8P+ C10H12N5O6P+ C12H22O11
Biosynthesis of secondary metabolites	ko01110	3.88912e-07	0.365963	gene-E3N88_44340;gene-E3N88_04774;gene-E3N88_05006;gene-E3N88_29879;gene-E3N88_37725;gene-E3N88_01693;gene-E3N88_01695;gene-E3N88_19965;gene-E3N88_15614;gene-E3N88_35527;gene-E3N88_35531;gene-E3N88_01649;gene-E3N88_01652;gene-E3N88_02186;gene-E3N88_02187;gene-E3N88_02188;gene-E3N88_06736;gene-E3N88_18312;gene-E3N88_21579;gene-E3N88_34290;gene-E3N88_25782;gene-E3N88_13144;gene-E3N88_02870;gene-E3N…	508	K00016 L-lactate dehydrogenase [EC:1.1.1.27] | (RefSeq) L-lactate dehydrogenase A-like (A)+ K00021 hydroxymethylglutaryl-CoA reductase (NADPH) [EC:1.1.1.34] | (RefSeq) 3-hydroxy-3-methylglutaryl-coenzyme A reductase 2 (A)+ K00021 hydroxymethylglutaryl-CoA reductase (NADPH) [EC:1.1.1.34] | (RefSeq) 3-hydroxy-3-methylglutaryl-coenzyme A reductase 3-like (A)+ K00021 hydroxymethylglutaryl-CoA reducta…	mws0264;mws0260;pme0376;mws0154;mws1078;pme2117;pmb2640;pme0256;Hmln002806;mws0668;pme0519;mws0005;mws0254;pmb2922;Lmsn002815;pme2960;mws1068;pmb0981;pme3443	19	C12H22O11+ C6H14N4O2+ C15H12O5+ C7H10O5+ C7H7NO2+ C10H15N5O10P2+ C12H24O2+ C5H4N4O2+ C16H16O8+ C10H12N4O6+ C12H22O11+ C10H12N2+ C6H9N3O2+ C15H24N2O17P2+ C27H30O15+ C15H12O5+ C15H10O6+ C10H14N5O7P+ C11H12O4
Biosynthesis of amino acids	ko01230	0.0950062	0.936959	gene-E3N88_01693;gene-E3N88_01695;gene-E3N88_19965;gene-E3N88_15614;gene-E3N88_35527;gene-E3N88_35531;gene-E3N88_40438;gene-E3N88_14747;gene-E3N88_20039;gene-E3N88_30361;gene-E3N88_33220;gene-E3N88_38137;gene-E3N88_06804;gene-E3N88_27549;gene-E3N88_33402;gene-E3N88_42596;gene-E3N88_22005;gene-E3N88_36187;gene-E3N88_43883;gene-E3N88_39019;gene-E3N88_37085;gene-E3N88_17111;gene-E3N88_27395;gene-E3N…	80	K00031 isocitrate dehydrogenase [EC:1.1.1.42] | (RefSeq) cytosolic isocitrate dehydrogenase [NADP]-like (A)+ K00031 isocitrate dehydrogenase [EC:1.1.1.42] | (RefSeq) cytosolic isocitrate dehydrogenase [NADP]-like (A)+ K00031 isocitrate dehydrogenase [EC:1.1.1.42] | (RefSeq) isocitrate dehydrogenase [NADP] (A)+ K00052 3-isopropylmalate dehydrogenase [EC:1.1.1.85] | (RefSeq) 3-isopropylmalate dehyd…	mws0254;mws0260;mws1078;mws0154	4	C6H9N3O2+ C6H14N4O2+ C7H7NO2+ C7H10O5
ABC transporters	ko02010	0.475822	0.469082	gene-E3N88_07960;gene-E3N88_10631;gene-E3N88_44316;gene-E3N88_05632;gene-E3N88_06895;gene-E3N88_06937;gene-E3N88_11541;gene-E3N88_19851;gene-E3N88_22493;gene-E3N88_26942;gene-E3N88_29675;gene-E3N88_29677;gene-E3N88_38465;gene-E3N88_11214;gene-E3N88_29443;gene-E3N88_04659;gene-E3N88_08510;gene-E3N88_33702;gene-E3N88_18677;gene-E3N88_14956;gene-E3N88_19676;gene-E3N88_35173;gene-E3N88_35174;gene-E3N…	27	K02045 sulfate transport system ATP-binding protein [EC:3.6.3.25] | (RefSeq) CysA-like protein (A)+ K05643 ATP-binding cassette, subfamily A (ABC1), member 3 | (RefSeq) ABC transporter A family member 8 (A)+ K05657 ATP-binding cassette, subfamily B (MDR/TAP), member 10 | (RefSeq) ABC transporter B family member 27-like (A)+ K05658 ATP-binding cassette, subfamily B (MDR/TAP), member 1 [EC:3.6.3.44…	MA10039641;mws0260;mws0254;mws0264;pme0519;mws1333;mws0668	7	C12H22O11+ C6H14N4O2+ C6H9N3O2+ C12H22O11+ C12H22O11+ C12H22O11+ C10H12N4O6
