# Supplementary material for: Phenolic Acids and Flavonoids Play Important Roles in Flower Bud Differentiation in Mikania micrantha: Transcriptomics and Metabolomics
Source: Int J Mol Sci. 2023 Nov 21;24(23):16550. doi: 10.3390/ijms242316550 (PMC10705899; doi:10.3390/ijms242316550)
Supplement: Supplementary file 1 [file ijms-24-16550-s001.zip › Supplementary Material Table S6.xlsx]

## Sheet: Sheet1
#Kegg_pathway	ko_id	P-value_gene	P-value_meta	gene ID	gene Count	gene Annotation	meta ID	meta Count	meta Annotation
Galactose metabolism	ko00052	0.518442	0.575381	gene-E3N88_09940;gene-E3N88_18894;gene-E3N88_25003;gene-E3N88_33530;gene-E3N88_35180;gene-E3N88_41626;gene-E3N88_41627;gene-E3N88_44183;gene-E3N88_27120;gene-E3N88_07389;gene-E3N88_12458;gene-E3N88_12860;gene-E3N88_12861;gene-E3N88_21296;gene-E3N88_27259;gene-E3N88_27263;gene-E3N88_31592;gene-E3N88_31599;gene-E3N88_31602;gene-E3N88_31605;gene-E3N88_31610;gene-E3N88_31626;gene-E3N88_31636;gene-E3N…	45	K00844 hexokinase [EC:2.7.1.1] | (RefSeq) hexokinase-1-like (A)+ K00850 6-phosphofructokinase 1 [EC:2.7.1.11] | (RefSeq) ATP-dependent 6-phosphofructokinase 2 (A)+ K00850 6-phosphofructokinase 1 [EC:2.7.1.11] | (RefSeq) ATP-dependent 6-phosphofructokinase 6-like (A)+ K00850 6-phosphofructokinase 1 [EC:2.7.1.11] | (RefSeq) ATP-dependent 6-phosphofructokinase 2 (A)+ K00850 6-phosphofructokinase 1 […	pme2125	1	C18H32O16
Ascorbate and aldarate metabolism	ko00053	0.390202	0.455231	gene-E3N88_16426;gene-E3N88_21074;gene-E3N88_15546;gene-E3N88_35292;gene-E3N88_04968;gene-E3N88_19309;gene-E3N88_22349;gene-E3N88_07428;gene-E3N88_31971;gene-E3N88_12596;gene-E3N88_07735;gene-E3N88_07790;gene-E3N88_06773;gene-E3N88_29388;gene-E3N88_30618;gene-E3N88_35100;gene-E3N88_01867;gene-E3N88_30343;gene-E3N88_16527;gene-E3N88_37832;gene-E3N88_37833;gene-E3N88_37834;gene-E3N88_37838;gene-E3N…	29	K00128 aldehyde dehydrogenase (NAD+) [EC:1.2.1.3] | (RefSeq) aldehyde dehydrogenase family 3 member F1-like (A)+ K00128 aldehyde dehydrogenase (NAD+) [EC:1.2.1.3] | (RefSeq) aldehyde dehydrogenase family 2 member B4, mitochondrial-like (A)+ K00423 L-ascorbate oxidase [EC:1.10.3.3] | (RefSeq) L-ascorbate oxidase (A)+ K00423 L-ascorbate oxidase [EC:1.10.3.3] | (RefSeq) L-ascorbate oxidase-like (A)+…	MA10039492	1	C6H6O6
Fatty acid biosynthesis	ko00061	0.498381	0.303596	gene-E3N88_02749;gene-E3N88_10913;gene-E3N88_24502;gene-E3N88_28148;gene-E3N88_36207;gene-E3N88_16456;gene-E3N88_30433;gene-E3N88_08290;gene-E3N88_15819;gene-E3N88_19084;gene-E3N88_34532;gene-E3N88_44179;gene-E3N88_45541;gene-E3N88_00759;gene-E3N88_11617;gene-E3N88_22586;gene-E3N88_18211;gene-E3N88_26354;gene-E3N88_27021;gene-E3N88_33286;gene-E3N88_33353;gene-E3N88_33354;gene-E3N88_45992;gene-E3N…	24	K00059 3-oxoacyl-[acyl-carrier protein] reductase [EC:1.1.1.100] | (RefSeq) uncharacterized protein LOC112507113 (A)+ K00059 3-oxoacyl-[acyl-carrier protein] reductase [EC:1.1.1.100] | (RefSeq) uncharacterized protein LOC112507113 (A)+ K00059 3-oxoacyl-[acyl-carrier protein] reductase [EC:1.1.1.100] | (RefSeq) NADPH-dependent aldehyde reductase-like protein, chloroplastic (A)+ K00059 3-oxoacyl-[a…	pmb2640	1	C12H24O2
Purine metabolism	ko00230	0.0559247	0.670256	gene-E3N88_13144;gene-E3N88_03018;gene-E3N88_03055;gene-E3N88_23290;gene-E3N88_45513;gene-E3N88_02476;gene-E3N88_12424;gene-E3N88_14888;gene-E3N88_14904;gene-E3N88_29375;gene-E3N88_32263;gene-E3N88_44347;gene-E3N88_05893;gene-E3N88_23855;gene-E3N88_42664;gene-E3N88_38207;gene-E3N88_03667;gene-E3N88_21477;gene-E3N88_21481;gene-E3N88_40673;gene-E3N88_31428;gene-E3N88_43510;gene-E3N88_27992;gene-E3N…	39	K00106 xanthine dehydrogenase/oxidase [EC:1.17.1.4 1.17.3.2] | (RefSeq) xanthine dehydrogenase 1-like (A)+ K00365 urate oxidase [EC:1.7.3.3] | (RefSeq) uricase-2 (A)+ K00365 urate oxidase [EC:1.7.3.3] | (RefSeq) uricase-2 (A)+ K00759 adenine phosphoribosyltransferase [EC:2.4.2.7] | (RefSeq) adenine phosphoribosyltransferase 1-like (A)+ K00856 adenosine kinase [EC:2.7.1.20] | (RefSeq) adenosine ki…	mws0668	1	C10H12N4O6
Caffeine metabolism	ko00232	0.0370339	0.112862	gene-E3N88_13144;gene-E3N88_03018;gene-E3N88_03055;gene-E3N88_19589;gene-E3N88_31826	5	K00106 xanthine dehydrogenase/oxidase [EC:1.17.1.4 1.17.3.2] | (RefSeq) xanthine dehydrogenase 1-like (A)+ K00365 urate oxidase [EC:1.7.3.3] | (RefSeq) uricase-2 (A)+ K00365 urate oxidase [EC:1.7.3.3] | (RefSeq) uricase-2 (A)+ K07409 cytochrome P450 family 1 subfamily A polypeptide 2 [EC:1.14.14.1] | (RefSeq) cytochrome P450 89A2-like (A)+ K07409 cytochrome P450 family 1 subfamily A polypeptide 2…	mws0668	1	C10H12N4O6
Tyrosine metabolism	ko00350	0.0902939	0.383789	gene-E3N88_00296;gene-E3N88_04627;gene-E3N88_08170;gene-E3N88_34231;gene-E3N88_34606;gene-E3N88_34610;gene-E3N88_02810;gene-E3N88_04823;gene-E3N88_05424;gene-E3N88_43515;gene-E3N88_14296;gene-E3N88_22379;gene-E3N88_22380;gene-E3N88_22386;gene-E3N88_28451;gene-E3N88_28453;gene-E3N88_33434;gene-E3N88_38392;gene-E3N88_38447;gene-E3N88_42172;gene-E3N88_35526;gene-E3N88_46201;gene-E3N88_37962	23	K00121 S-(hydroxymethyl)glutathione dehydrogenase / alcohol dehydrogenase [EC:1.1.1.284 1.1.1.1] | (RefSeq) alcohol dehydrogenase-like 1 (A)+ K00121 S-(hydroxymethyl)glutathione dehydrogenase / alcohol dehydrogenase [EC:1.1.1.284 1.1.1.1] | (RefSeq) alcohol dehydrogenase (zinc-containing) (A)+ K00276 primary-amine oxidase [EC:1.4.3.21] | (RefSeq) primary amine oxidase-like (A)+ K00422 polyphenol …	pme1002	1	C8H11NO
Phenylalanine metabolism	ko00360	0.0608912	0.518824	gene-E3N88_08170;gene-E3N88_02810;gene-E3N88_04823;gene-E3N88_05424;gene-E3N88_43515;gene-E3N88_04861;gene-E3N88_08342;gene-E3N88_08361;gene-E3N88_26576;gene-E3N88_44974;gene-E3N88_14296;gene-E3N88_22379;gene-E3N88_22380;gene-E3N88_22386;gene-E3N88_28451;gene-E3N88_28453;gene-E3N88_33434;gene-E3N88_38392;gene-E3N88_38447;gene-E3N88_42172;gene-E3N88_33256;gene-E3N88_33301;gene-E3N88_35526;gene-E3N…	26	K00276 primary-amine oxidase [EC:1.4.3.21] | (RefSeq) primary amine oxidase-like (A)+ K00457 4-hydroxyphenylpyruvate dioxygenase [EC:1.13.11.27] | (RefSeq) 4-hydroxyphenylpyruvate dioxygenase (A)+ K00815 tyrosine aminotransferase [EC:2.6.1.5] | (RefSeq) probable aminotransferase TAT2 (A)+ K00815 tyrosine aminotransferase [EC:2.6.1.5] | (RefSeq) probable aminotransferase TAT2 (A)+ K00815 tyrosine …	Lmmn001643	1	C9H8O3
Glutathione metabolism	ko00480	0.377789	0.303596	gene-E3N88_11462;gene-E3N88_19965;gene-E3N88_45268;gene-E3N88_46240;gene-E3N88_04968;gene-E3N88_19309;gene-E3N88_22349;gene-E3N88_38947;gene-E3N88_38954;gene-E3N88_43200;gene-E3N88_06251;gene-E3N88_08186;gene-E3N88_15052;gene-E3N88_31419;gene-E3N88_31590;gene-E3N88_33712;gene-E3N88_36534;gene-E3N88_36539;gene-E3N88_42945;gene-E3N88_44210;gene-E3N88_45501;gene-E3N88_28655;gene-E3N88_08253;gene-E3N…	29	K00031 isocitrate dehydrogenase [EC:1.1.1.42] | (RefSeq) cytosolic isocitrate dehydrogenase [NADP]-like (A)+ K00031 isocitrate dehydrogenase [EC:1.1.1.42] | (RefSeq) isocitrate dehydrogenase [NADP] (A)+ K00432 glutathione peroxidase [EC:1.11.1.9] | (RefSeq) probable glutathione peroxidase 8 (A)+ K00432 glutathione peroxidase [EC:1.11.1.9] | (RefSeq) glutathione peroxidase 1-like (A)+ K00434 L-asc…	MA10039492	1	C6H6O6
Arachidonic acid metabolism	ko00590	0.141904	0.164688	gene-E3N88_45268;gene-E3N88_46240;gene-E3N88_38322;gene-E3N88_28648;gene-E3N88_29467;gene-E3N88_29476;gene-E3N88_29478;gene-E3N88_39259;gene-E3N88_39261;gene-E3N88_39264;gene-E3N88_18276;gene-E3N88_31189;gene-E3N88_31198;gene-E3N88_40334;gene-E3N88_40340;gene-E3N88_40355;gene-E3N88_40361;gene-E3N88_43673;gene-E3N88_43674;gene-E3N88_44760;gene-E3N88_45778;gene-E3N88_09668;gene-E3N88_30755;gene-E3N…	26	K00432 glutathione peroxidase [EC:1.11.1.9] | (RefSeq) probable glutathione peroxidase 8 (A)+ K00432 glutathione peroxidase [EC:1.11.1.9] | (RefSeq) glutathione peroxidase 1-like (A)+ K01254 leukotriene-A4 hydrolase [EC:3.3.2.6] | (RefSeq) leukotriene A-4 hydrolase homolog (A)+ K07418 cytochrome P450 family 2 subfamily J [EC:1.14.14.1] | (RefSeq) cytochrome P450 71A4-like (A)+ K07418 cytochrome P…	mws0879	1	C20H32O3
C5-Branched dibasic acid metabolism	ko00660	0.0406834	0.420545	gene-E3N88_15614;gene-E3N88_35527;gene-E3N88_35531;gene-E3N88_05358;gene-E3N88_05377;gene-E3N88_41411;gene-E3N88_13297	7	K00052 3-isopropylmalate dehydrogenase [EC:1.1.1.85] | (RefSeq) 3-isopropylmalate dehydrogenase 2, chloroplastic-like (A)+ K00052 3-isopropylmalate dehydrogenase [EC:1.1.1.85] | (RefSeq) 3-isopropylmalate dehydrogenase, chloroplastic-like (A)+ K00052 3-isopropylmalate dehydrogenase [EC:1.1.1.85] | (RefSeq) 3-isopropylmalate dehydrogenase, chloroplastic-like (A)+ K01652 acetolactate synthase I/II/…	Lmgn000224	1	C5H6O5
One carbon pool by folate	ko00670	0.102197	0.112862	gene-E3N88_37015;gene-E3N88_37025;gene-E3N88_01216;gene-E3N88_35243;gene-E3N88_39019;gene-E3N88_41896;gene-E3N88_08886;gene-E3N88_08958;gene-E3N88_42806	9	K00288 methylenetetrahydrofolate dehydrogenase (NADP+) / methenyltetrahydrofolate cyclohydrolase / formyltetrahydrofolate synthetase [EC:1.5.1.5 3.5.4.9 6.3.4.3] | (RefSeq) bifunctional protein FolD 1, mitochondrial isoform X1 (A)+ K00288 methylenetetrahydrofolate dehydrogenase (NADP+) / methenyltetrahydrofolate cyclohydrolase / formyltetrahydrofolate synthetase [EC:1.5.1.5 3.5.4.9 6.3.4.3] | (Re…	mws0430	1	C19H19N7O6
Vitamin B6 metabolism	ko00750	0.092856	0.25991	gene-E3N88_15512;gene-E3N88_01244;gene-E3N88_01246;gene-E3N88_01251;gene-E3N88_05471;gene-E3N88_05472;gene-E3N88_16017;gene-E3N88_16526;gene-E3N88_16528;gene-E3N88_44850;gene-E3N88_41484;gene-E3N88_45712;gene-E3N88_29053;gene-E3N88_29058	14	K01733 threonine synthase [EC:4.2.3.1] | (RefSeq) threonine synthase, chloroplastic-like (A)+ K05275 pyridoxine 4-dehydrogenase [EC:1.1.1.65] | (RefSeq) pyridoxal reductase-like (A)+ K05275 pyridoxine 4-dehydrogenase [EC:1.1.1.65] | (RefSeq) pyridoxal reductase-like (A)+ K05275 pyridoxine 4-dehydrogenase [EC:1.1.1.65] | (RefSeq) pyridoxal reductase-like (A)+ K05275 pyridoxine 4-dehydrogenase [EC:…	pme2596	1	C8H9NO4
Folate biosynthesis	ko00790	0.360624	0.112862	gene-E3N88_00142;gene-E3N88_00213;gene-E3N88_03480;gene-E3N88_33377;gene-E3N88_03318;gene-E3N88_05342;gene-E3N88_08886;gene-E3N88_08958;gene-E3N88_42806;gene-E3N88_41709;gene-E3N88_00993;gene-E3N88_05088;gene-E3N88_44342	13	K01113 alkaline phosphatase D [EC:3.1.3.1] | (RefSeq) uncharacterized protein LOC110907952 (A)+ K01113 alkaline phosphatase D [EC:3.1.3.1] | (RefSeq) uncharacterized protein LOC110907952 (A)+ K01724 4a-hydroxytetrahydrobiopterin dehydratase [EC:4.2.1.96] | (RefSeq) uncharacterized protein LOC110905005 (A)+ K01724 4a-hydroxytetrahydrobiopterin dehydratase [EC:4.2.1.96] | (RefSeq) pterin-4-alpha-ca…	mws0430	1	C19H19N7O6
Phenylpropanoid biosynthesis	ko00940	0.549756	0.00924671	gene-E3N88_01649;gene-E3N88_01650;gene-E3N88_01651;gene-E3N88_18312;gene-E3N88_02111;gene-E3N88_04075;gene-E3N88_04078;gene-E3N88_05822;gene-E3N88_19526;gene-E3N88_19624;gene-E3N88_25707;gene-E3N88_29903;gene-E3N88_29953;gene-E3N88_33629;gene-E3N88_33631;gene-E3N88_35341;gene-E3N88_38626;gene-E3N88_40460;gene-E3N88_40470;gene-E3N88_41145;gene-E3N88_02534;gene-E3N88_09683;gene-E3N88_09684;gene-E3N…	85	K00083 cinnamyl-alcohol dehydrogenase [EC:1.1.1.195] | (RefSeq) mannitol dehydrogenase-like (A)+ K00083 cinnamyl-alcohol dehydrogenase [EC:1.1.1.195] | (RefSeq) mannitol dehydrogenase-like (A)+ K00083 cinnamyl-alcohol dehydrogenase [EC:1.1.1.195] | (RefSeq) mannitol dehydrogenase-like (A)+ K00083 cinnamyl-alcohol dehydrogenase [EC:1.1.1.195] | (RefSeq) cinnamyl alcohol dehydrogenase 1-like (A)+ K…	mws2212;HJN003;Hmln002806;Lmmn001643	4	C9H8O4+ C17H22O10+ C16H16O8+ C9H8O3
Flavonoid biosynthesis	ko00941	0.174803	0.125251	gene-E3N88_02534;gene-E3N88_09683;gene-E3N88_09684;gene-E3N88_09685;gene-E3N88_09699;gene-E3N88_12463;gene-E3N88_12464;gene-E3N88_12465;gene-E3N88_12466;gene-E3N88_12467;gene-E3N88_12468;gene-E3N88_12472;gene-E3N88_12488;gene-E3N88_20492;gene-E3N88_01399;gene-E3N88_07458;gene-E3N88_22944;gene-E3N88_33652;gene-E3N88_05809;gene-E3N88_13578;gene-E3N88_39559;gene-E3N88_29310;gene-E3N88_29398;gene-E3N…	38	K00588 caffeoyl-CoA O-methyltransferase [EC:2.1.1.104] | (RefSeq) caffeoyl-CoA O-methyltransferase-like (A)+ K00588 caffeoyl-CoA O-methyltransferase [EC:2.1.1.104] | (RefSeq) probable caffeoyl-CoA O-methyltransferase At4g26220 (A)+ K00588 caffeoyl-CoA O-methyltransferase [EC:2.1.1.104] | (RefSeq) probable caffeoyl-CoA O-methyltransferase At4g26220 (A)+ K00588 caffeoyl-CoA O-methyltransferase [EC:…	Hmln002806;pme0088;mws1068	3	C16H16O8+ C15H10O6+ C15H10O6
Flavone and flavonol biosynthesis	ko00944	0.655809	0.0116505	gene-E3N88_40156;gene-E3N88_43471	2	K13264 isoflavone 7-O-glucoside-6''-O-malonyltransferase [EC:2.3.1.115] | (RefSeq) IF7MaT, GmIF7MaT; malonyl-CoA:isoflavone 7-O-glucoside-6''-O-malonyltransferase (A)+ K13264 isoflavone 7-O-glucoside-6''-O-malonyltransferase [EC:2.3.1.115] | (RefSeq) IF7MaT, GmIF7MaT; malonyl-CoA:isoflavone 7-O-glucoside-6''-O-malonyltransferase (A)	mws1068;pme0088;mws1002;pmp001079	4	C15H10O6+ C15H10O6+ C17H14O8+ C27H30O15
Stilbenoid, diarylheptanoid and gingerol biosynthesis	ko00945	0.240968	0.164688	gene-E3N88_02534;gene-E3N88_09683;gene-E3N88_09684;gene-E3N88_09685;gene-E3N88_09699;gene-E3N88_12463;gene-E3N88_12464;gene-E3N88_12465;gene-E3N88_12466;gene-E3N88_12467;gene-E3N88_12468;gene-E3N88_12472;gene-E3N88_12488;gene-E3N88_29310;gene-E3N88_29398;gene-E3N88_01204;gene-E3N88_04013;gene-E3N88_05489;gene-E3N88_09220;gene-E3N88_28808;gene-E3N88_31495;gene-E3N88_32946;gene-E3N88_35914;gene-E3N…	27	K00588 caffeoyl-CoA O-methyltransferase [EC:2.1.1.104] | (RefSeq) caffeoyl-CoA O-methyltransferase-like (A)+ K00588 caffeoyl-CoA O-methyltransferase [EC:2.1.1.104] | (RefSeq) probable caffeoyl-CoA O-methyltransferase At4g26220 (A)+ K00588 caffeoyl-CoA O-methyltransferase [EC:2.1.1.104] | (RefSeq) probable caffeoyl-CoA O-methyltransferase At4g26220 (A)+ K00588 caffeoyl-CoA O-methyltransferase [EC:…	Hmln002806	1	C16H16O8
Isoquinoline alkaloid biosynthesis	ko00950	0.0163152	0.164688	gene-E3N88_08170;gene-E3N88_34231;gene-E3N88_34606;gene-E3N88_34610;gene-E3N88_04823;gene-E3N88_05424;gene-E3N88_43515;gene-E3N88_14296;gene-E3N88_22379;gene-E3N88_22380;gene-E3N88_22386;gene-E3N88_28451;gene-E3N88_28453;gene-E3N88_33434;gene-E3N88_38392;gene-E3N88_38447;gene-E3N88_42172;gene-E3N88_12417;gene-E3N88_12437;gene-E3N88_26619;gene-E3N88_46201;gene-E3N88_37962;gene-E3N88_35732;gene-E3N…	25	K00276 primary-amine oxidase [EC:1.4.3.21] | (RefSeq) primary amine oxidase-like (A)+ K00422 polyphenol oxidase [EC:1.10.3.1] | (RefSeq) polyphenol oxidase I, chloroplastic-like (A)+ K00422 polyphenol oxidase [EC:1.10.3.1] | (RefSeq) polyphenol oxidase I, chloroplastic-like (A)+ K00422 polyphenol oxidase [EC:1.10.3.1] | (RefSeq) polyphenol oxidase I, chloroplastic-like (A)+ K00815 tyrosine aminot…	pme1002	1	C8H11NO
Metabolic pathways	ko01100	0.136095	0.694709	gene-E3N88_30942;gene-E3N88_03594;gene-E3N88_10741;gene-E3N88_22362;gene-E3N88_23814;gene-E3N88_04774;gene-E3N88_29879;gene-E3N88_03992;gene-E3N88_21383;gene-E3N88_11462;gene-E3N88_19965;gene-E3N88_15614;gene-E3N88_35527;gene-E3N88_35531;gene-E3N88_02749;gene-E3N88_10913;gene-E3N88_24502;gene-E3N88_28148;gene-E3N88_36207;gene-E3N88_01649;gene-E3N88_01650;gene-E3N88_01651;gene-E3N88_18312;gene-E3N…	992	K00002 alcohol dehydrogenase (NADP+) [EC:1.1.1.2] | (RefSeq) NADPH-dependent aldo-keto reductase, chloroplastic-like (A)+ K00008 L-iditol 2-dehydrogenase [EC:1.1.1.14] | (RefSeq) L-idonate 5-dehydrogenase-like isoform X1 (A)+ K00010 myo-inositol 2-dehydrogenase / D-chiro-inositol 1-dehydrogenase [EC:1.1.1.18 1.1.1.369] | (RefSeq) probable myo-inositol dehydrogenase (A)+ K00010 myo-inositol 2-dehy…	mws0430;MA10039492;pme2125;mws0668;pme2596;pmb2640;pme1002;mws2212;pme0088;Hmln002806;Lmmn001643;mws1068	12	C19H19N7O6+ C6H6O6+ C18H32O16+ C10H12N4O6+ C8H9NO4+ C12H24O2+ C8H11NO+ C9H8O4+ C15H10O6+ C16H16O8+ C9H8O3+ C15H10O6
Biosynthesis of secondary metabolites	ko01110	0.000712651	0.268033	gene-E3N88_30942;gene-E3N88_04774;gene-E3N88_29879;gene-E3N88_11462;gene-E3N88_19965;gene-E3N88_15614;gene-E3N88_35527;gene-E3N88_35531;gene-E3N88_01649;gene-E3N88_01650;gene-E3N88_01651;gene-E3N88_18312;gene-E3N88_25782;gene-E3N88_25787;gene-E3N88_13144;gene-E3N88_00296;gene-E3N88_04627;gene-E3N88_16426;gene-E3N88_21074;gene-E3N88_40438;gene-E3N88_42083;gene-E3N88_05282;gene-E3N88_33220;gene-E3N…	519	K00002 alcohol dehydrogenase (NADP+) [EC:1.1.1.2] | (RefSeq) NADPH-dependent aldo-keto reductase, chloroplastic-like (A)+ K00021 hydroxymethylglutaryl-CoA reductase (NADPH) [EC:1.1.1.34] | (RefSeq) 3-hydroxy-3-methylglutaryl-coenzyme A reductase 2 (A)+ K00021 hydroxymethylglutaryl-CoA reductase (NADPH) [EC:1.1.1.34] | (RefSeq) 3-hydroxy-3-methylglutaryl-coenzyme A reductase 3-like (A)+ K00031 iso…	pme0088;mws2212;pme1002;mws1068;Hmln002806;pmb2640;Lmmn001643;mws0668	8	C15H10O6+ C9H8O4+ C8H11NO+ C15H10O6+ C16H16O8+ C12H24O2+ C9H8O3+ C10H12N4O6
ABC transporters	ko02010	0.0889363	0.704406	gene-E3N88_00251;gene-E3N88_02659;gene-E3N88_06895;gene-E3N88_06937;gene-E3N88_11543;gene-E3N88_16642;gene-E3N88_19851;gene-E3N88_22493;gene-E3N88_29378;gene-E3N88_29669;gene-E3N88_29673;gene-E3N88_29677;gene-E3N88_37324;gene-E3N88_38465;gene-E3N88_38475;gene-E3N88_45759;gene-E3N88_11214;gene-E3N88_27423;gene-E3N88_29443;gene-E3N88_08510;gene-E3N88_27433;gene-E3N88_45250;gene-E3N88_18677;gene-E3N…	36	K05658 ATP-binding cassette, subfamily B (MDR/TAP), member 1 [EC:3.6.3.44] | (RefSeq) ABC transporter B family member 13-like (A)+ K05658 ATP-binding cassette, subfamily B (MDR/TAP), member 1 [EC:3.6.3.44] | (RefSeq) ABC transporter B family member 15-like (A)+ K05658 ATP-binding cassette, subfamily B (MDR/TAP), member 1 [EC:7.6.2.2] | (RefSeq) ABC transporter B family member 19 (A)+ K05658 ATP-b…	mws0668;pme2125	2	C10H12N4O6+ C18H32O16
